# Supplementary material for: Full-Length Transcriptome Sequences Provide Insight Into Hermaphroditism of Freshwater Pearl Mussel Hyriopsis schlegelii
Source: Front Genet. 2022 Mar 24;13:868742. doi: 10.3389/fgene.2022.868742 (PMC8987123; doi:10.3389/fgene.2022.868742)
Supplement: Supplementary file 1 [file Table1.xlsx]

## Sheet: Supplementary Table 1
Supplementary Table 1 Statistics of transcriptReads and reference sequence alignment
Sample name	Total reads	Total mapped
F_1	55626408	44777660(80.50%)
F_2	68920972	55658572(80.76%)
F_3	57669846	46734320(81.04%)
H_1	80593648	65916128(81.79%)
H_2	71176392	58328800(81.95%)
H_3	65161490	51972440(79.76%)
M_1	48764406	38866686(79.70%)
M_2	52746990	41886594(79.41%)
M_3	55070998	43826150(79.58%)

## Sheet: Supplementary Table 2
Supplementary Table 2. Statistics of length distribution before and after transcript correction
Species	Type	Total_nucleotides	Total_number	Mean_length	Min_length	Max_length	N50	N90
H.Schlegellii	Before_correct	1280503002	359889	3558	161	14666	3737	2330
	After_correct	1291715815	359889	3589	161	15214	3779	2337

## Sheet: Supplementary Table 3
Supplementary Table 3 Statistics of transcript
Sample	Total_nucleotides	Total_number	Mean_length	Min_length	Max_length	N50	N90
Total	803253233	201481	3987	161	15226	4304	2596

## Sheet: Supplementary Table 4
Supplementary Table 4 Statistics of KEGG pathway involved in hermaphrodite
PathwayID	KEGG pathway1	KEGG pathway2	KEGG pathway3	Total number
ko00100	Metabolism	Lipid metabolism	Steroid biosynthesis	61
ko04210	Cellular Processes	Cell growth and death	Apoptosis	1869
ko04921	Organismal Systems	Endocrine system	Oxytocin signaling pathway	1156
ko04915	Organismal Systems	Endocrine system	Estrogen signaling pathway	965
ko04114	Cellular Processes	Cell growth and death	Oocyte meiosis	734
ko04310	Environmental Information Processing	Signal transduction	Wnt signaling pathway	732
ko04912	Organismal Systems	Endocrine system	GnRH signaling pathway	717
ko04914	Organismal Systems	Endocrine system	Progesterone-mediated oocyte maturation	436
ko04350	Environmental Information Processing	Signal transduction	TGF-beta signaling pathway	337
ko04913	Organismal Systems	Endocrine system	Ovarian steroidogenesis	322
ko04113	Cellular Processes	Cell growth and death	Meiosis - yeast	313
ko04917	Organismal Systems	Endocrine system	Prolactin signaling pathway	310

## Sheet: Supplementary Table 5
Supplementary Table 5 Searching for genes putatively involved in hermaphroditism of H.Schlegellii from the full-length gonad transcriptome.
Description	Gene	nr	length	Swiss	length	No.transcript	Length(bp)
3 beta-hydroxysteroid dehydrogenase/Delta 5-->4-isomerase type 1	Hsd3b1	i2_LQ_Hfemale_c3279/f1p1/2576	980	i2_LQ_Hfemale_c3279/f1p1/2576	863	6	596-1079
		i2_LQ_Hfemale_c34352/f1p125/2792	1079	i2_LQ_Hfemale_c4887/f1p1/2791	1049
		i2_LQ_Hfemale_c4887/f1p1/2791	1076	i2_LQ_Hmale_c97189/f1p56/2518	596
		i2_LQ_Hmale_c97189/f1p56/2518	602	i4_LQ_Hmale_c21029/f1p35/4456	1049
		i3_LQ_Hmale_c68450/f1p0/3153	947
		i4_LQ_Hmale_c21029/f1p35/4456	1076
3 beta-hydroxysteroid dehydrogenase/Delta 5-->4-isomerase type 2	Hsd3b2			i3_LQ_Hmale_c47553/f1p0/3064	-527	2	464-527
				i3_LQ_Hmale_c58510/f1p0/3298	464
3 beta-hydroxysteroid dehydrogenase/Delta 5-->4-isomerase type 4	Hsd3b4			i2_LQ_Hfemale_c34352/f1p125/2792	1049	2	923-1049
				i3_LQ_Hmale_c68450/f1p0/3153	923
sperm acrosomal protein FSA-ACR.1	ASPX	i3_LQ_Hfemale_c20890/f1p0/3382	917			2	707-917
		i6_LQ_Hfemale_c4658/f1p1/6154	707
transcriptional regulator ATRX	ATRX	i1_LQ_Hmale_c11139/f1p77/1993	1103	i1_LQ_Hmale_c11139/f1p77/1993	575	17	167-2774
		i2_HQ_Hfemale_c12037/f6p2/2279	623	i2_HQ_Hfemale_c12037/f6p2/2279	518
		i2_HQ_Hfemale_c24198/f2p2/2294	1103	i2_HQ_Hfemale_c24198/f2p2/2294	575
		i2_HQ_Hfemale_c43043/f2p0/2581	2105	i2_LQ_Hfemale_c10849/f1p1/2960	1268
		i2_LQ_Hfemale_c10849/f1p1/2960	1397	i2_LQ_Hfemale_c37101/f1p1/2827	1628
		i2_LQ_Hfemale_c37101/f1p1/2827	1835	i2_LQ_Hfemale_c40447/f1p2/2373	269
		i2_LQ_Hfemale_c40447/f1p2/2373	275	i3_LQ_Hfemale_c58296/f1p2/3589	1628
		i2_LQ_Hmale_c3805/f1p2/2854	545	i3_LQ_Hfemale_c9216/f1p21/3734	440
		i3_LQ_Hfemale_c58296/f1p2/3589	1835	i3_LQ_Hmale_c31314/f1p0/3005	2282
		i3_LQ_Hfemale_c9216/f1p21/3734	440	i4_LQ_Hfemale_c14349/f1p0/4037	2384
		i3_LQ_Hmale_c31314/f1p0/3005	2447	i5_LQ_Hfemale_c9589/f1p7/5260	1136
		i4_LQ_Hfemale_c14349/f1p0/4037	2774	i5_LQ_Hmale_c11359/f1p13/5942	1199
		i5_LQ_Hfemale_c9589/f1p7/5260	1337	i5_LQ_Hmale_c6522/f1p0/5274	167
		i5_LQ_Hmale_c11359/f1p13/5942	1091	i7_LQ_Hfemale_c3303/f1p0/7249	167
		i5_LQ_Hmale_c6522/f1p0/5274	167	i7_LQ_Hfemale_c671/f1p0/7847	2384
		i7_LQ_Hfemale_c3303/f1p0/7249	2519
		i7_LQ_Hfemale_c671/f1p0/7847	2705
Protein boule-lik	BOLL	i6_LQ_Hmale_c2337/f1p0/6262	677	i2_LQ_Hfemale_c11333/f1p7/2875	770	8	266-812
				i2_LQ_Hfemale_c11904/f5p7/2931	665
				i2_LQ_Hmale_c77118/f1p8/2480	770
				i3_LQ_Hfemale_c55111/f1p16/3655	650
				i3_LQ_Hmale_c75397/f1p3/3815	770
				i5_LQ_Hfemale_c5691/f1p0/5246	320
				i5_LQ_Hmale_c13179/f1p0/6021	812
				i6_LQ_Hmale_c2337/f1p0/6262	266
Bromodomain-containing protein 2	BRD2	i2_HQ_Hfemale_c23001/f2p7/2214	1316	i1_LQ_Hfemale_c18098/f1p5/1704	401	17	194-1316
		i2_LQ_Hmale_c10695/f1p9/2856	1316	i2_HQ_Hfemale_c23001/f2p7/2214	1283
		i2_LQ_Hmale_c110299/f1p9/2373	1316	i2_LQ_Hmale_c10695/f1p9/2856	1283
		i2_LQ_Hmale_c45327/f1p8/2072	1064	i2_LQ_Hmale_c110299/f1p9/2373	1283
		i2_LQ_Hmale_c45395/f1p7/2064	1316	i2_LQ_Hmale_c45327/f1p8/2072	1064
		i2_LQ_Hmale_c69021/f1p8/2801	1142	i2_LQ_Hmale_c45395/f1p7/2064	1283
		i4_LQ_Hmale_c19746/f1p1/4165	1142	i2_LQ_Hmale_c69021/f1p8/2801	1055
		i5_LQ_Hmale_c12320/f1p4/5488	1139	i2_LQ_Hmale_c87963/f1p1/2373	194
		i6_LQ_Hfemale_c2390/f1p7/6185	1178	i3_LQ_Hfemale_c10856/f1p9/3409	344
				i3_LQ_Hmale_c13207/f1p0/3675	362
				i3_LQ_Hmale_c22786/f1p15/3691	476
				i4_LQ_Hfemale_c13693/f1p0/4532	344
				i4_LQ_Hfemale_c27406/f1p0/4296	344
				i4_LQ_Hmale_c19746/f1p1/4165	1055
				i5_LQ_Hmale_c12320/f1p4/5488	1052
				i6_LQ_Hfemale_c2390/f1p7/6185	1178
				i6_LQ_Hfemale_c5811/f1p4/6526	344
COUP transcription factor 1	COT1	i7_LQ_Hfemale_c2537/f1p130/7391	344	i1_LQ_Hfemale_c8680/f1p15/1903	248	39	221-1127
				i10_LQ_Hmale_c148/f1p0/10670	545
				i11_LQ_Hfemale_c162/f1p0/12093	-1127
				i2_HQ_Hmale_c49452/f2p27/2841	221
				i2_LQ_Hmale_c38582/f1p4/2259	248
				i3_LQ_Hfemale_c14027/f1p0/3307	539
				i3_LQ_Hfemale_c53176/f1p14/3980	221
				i3_LQ_Hfemale_c6463/f1p66/3610	527
				i3_LQ_Hmale_c70874/f1p47/3816	1127
				i4_LQ_Hfemale_c25695/f1p3/4763	539
				i4_LQ_Hfemale_c26535/f1p6/5031	539
				i4_LQ_Hfemale_c32493/f1p0/4259	578
				i4_LQ_Hfemale_c33225/f1p0/4649	539
				i4_LQ_Hfemale_c33936/f1p0/4949	578
				i4_LQ_Hfemale_c7069/f1p8/4954	539
				i4_LQ_Hmale_c1901/f1p3/4897	539
				i4_LQ_Hmale_c25362/f1p0/4879	539
				i4_LQ_Hmale_c30617/f1p0/4100	539
				i4_LQ_Hmale_c8002/f1p0/4931	539
				i5_HQ_Hmale_c13461/f2p33/5199	539
				i5_HQ_Hmale_c834/f3p0/6048	1067
				i5_LQ_Hfemale_c10015/f1p14/5509	539
				i5_LQ_Hfemale_c15488/f1p0/5142	1082
				i5_LQ_Hfemale_c15610/f1p0/5050	539
				i5_LQ_Hfemale_c3545/f1p1/5226	539
				i5_LQ_Hfemale_c3889/f1p52/5770	1127
				i5_LQ_Hfemale_c5122/f1p7/5719	1127
				i5_LQ_Hfemale_c6584/f1p0/5314	539
				i5_LQ_Hfemale_c8781/f1p62/5557	1067
				i5_LQ_Hfemale_c9662/f1p5/5739	1067
				i5_LQ_Hmale_c11992/f1p147/5357	1127
				i5_LQ_Hmale_c12522/f1p54/5581	545
				i5_LQ_Hmale_c14231/f1p5/5092	539
				i5_LQ_Hmale_c3516/f1p6/5224	539
				i5_LQ_Hmale_c9068/f1p0/5237	791
				i6_LQ_Hmale_c6334/f1p0/6102	1127
				i7_LQ_Hfemale_c2227/f1p4/7389	455
				i7_LQ_Hfemale_c927/f1p0/7410	1127
				i9_LQ_Hmale_c222/f1p0/9258	539
COUP transcription factor 2	COT2	i5_LQ_Hfemale_c15488/f1p0/5142	1091	i5_LQ_Hfemale_c5027/f1p16/5292	671	4	290-1091
		i6_LQ_Hmale_c3690/f1p0/6879	-290	i6_LQ_Hmale_c3690/f1p0/6879	-290
		i7_LQ_Hfemale_c2227/f1p4/7389	1130	i7_LQ_Hfemale_c2537/f1p130/7391	299
		i8_LQ_Hfemale_c672/f1p0/8091	626	i8_LQ_Hfemale_c672/f1p0/8091	626
Cytochrome P450 10	CYP10	i1_LQ_Hfemale_c2890/f1p8/2017	740	i1_LQ_Hfemale_c2890/f1p8/2017	740	16	740-1571
		i2_LQ_Hfemale_c24786/f1p9/2208	926	i2_HQ_Hmale_c88861/f2p5/2968	752
				i3_HQ_Hfemale_c2856/f6p0/3752	1448
				i3_LQ_Hfemale_c18482/f1p0/3948	1121
				i3_LQ_Hmale_c18509/f1p0/3928	983
				i3_LQ_Hmale_c39373/f1p0/3361	1448
				i3_LQ_Hmale_c58393/f1p8/3897	1571
				i3_LQ_Hmale_c72642/f1p4/3978	1316
				i4_LQ_Hfemale_c14382/f1p2/4156	1448
				i4_LQ_Hfemale_c26588/f1p0/4614	1121
				i4_LQ_Hmale_c10686/f1p2/4280	1571
				i4_LQ_Hmale_c10807/f1p0/4302	1571
				i4_LQ_Hmale_c11296/f1p0/4435	1571
				i4_LQ_Hmale_c15351/f1p23/4086	1571
				i4_LQ_Hmale_c15669/f1p0/4097	1571
				i4_LQ_Hmale_c18592/f1p0/4451	1427
Steroid 17-alpha-hydroxylase/17,20 lyase	CYP17A1	i1_HQ_Hmale_c2339/f2p0/1918	863	i1_HQ_Hfemale_c2276/f2p8/1976	1286	44	296-1676
		i1_LQ_Hfemale_c13673/f1p1/1981	941	i1_HQ_Hmale_c2339/f2p0/1918	788
		i1_LQ_Hmale_c3121/f1p18/1780	1358	i1_LQ_Hfemale_c13673/f1p1/1981	788
		i1_LQ_Hmale_c6786/f1p1/1894	668	i1_LQ_Hfemale_c8151/f1p0/1892	1334
		i2_LQ_Hfemale_c13119/f1p0/2431	971	i1_LQ_Hmale_c16803/f1p0/1929	1286
		i2_LQ_Hfemale_c22811/f1p0/2314	329	i1_LQ_Hmale_c21465/f1p0/1914	413
		i2_LQ_Hfemale_c28666/f1p3/2105	-1361	i1_LQ_Hmale_c3121/f1p18/1780	1265
		i2_LQ_Hfemale_c56283/f1p1/2503	773	i2_HQ_Hfemale_c80036/f2p2/2249	1286
		i2_LQ_Hfemale_c70814/f1p0/2707	563	i2_HQ_Hmale_c126782/f2p2/2379	1313
		i2_LQ_Hfemale_c71524/f1p3/2768	314	i2_HQ_Hmale_c32780/f3p2/2325	1313
		i2_LQ_Hmale_c33475/f1p2/2986	-1472	i2_LQ_Hfemale_c22811/f1p0/2314	380
		i2_LQ_Hmale_c67722/f1p2/2486	959	i2_LQ_Hfemale_c34751/f1p1/2855	1412
		i2_LQ_Hmale_c69999/f1p3/3042	296	i2_LQ_Hfemale_c74694/f1p2/2202	1286
		i2_LQ_Hmale_c72965/f1p7/3015	1016	i2_LQ_Hfemale_c95400/f1p0/2242	1313
		i3_HQ_Hmale_c80897/f4p0/3109	1472	i2_LQ_Hmale_c33475/f1p2/2986	-1319
		i3_LQ_Hfemale_c24620/f1p1/3069	1142	i2_LQ_Hmale_c67722/f1p2/2486	905
		i3_LQ_Hmale_c46977/f1p0/3053	1409	i2_LQ_Hmale_c80519/f1p5/2052	755
		i3_LQ_Hmale_c63731/f1p0/3066	1472	i2_LQ_Hmale_c86416/f1p1/2299	413
		i3_LQ_Hmale_c71659/f1p56/3699	-1676	i3_HQ_Hmale_c17581/f2p0/3336	1334
		i4_HQ_Hmale_c881/f4p16/4970	1358	i3_HQ_Hmale_c56234/f2p0/4005	1052
		i4_LQ_Hfemale_c1879/f1p0/4616	1409	i3_HQ_Hmale_c80897/f4p0/3109	1319
		i4_LQ_Hfemale_c25185/f1p8/5059	1358	i3_LQ_Hfemale_c24620/f1p1/3069	1070
		i4_LQ_Hfemale_c6013/f1p102/4919	1358	i3_LQ_Hfemale_c40353/f1p42/3752	479
		i4_LQ_Hmale_c13805/f1p0/4678	1358	i3_LQ_Hmale_c10008/f1p33/3464	1325
		i4_LQ_Hmale_c18910/f1p0/4926	1358	i3_LQ_Hmale_c25530/f1p0/4044	1412
		i4_LQ_Hmale_c19167/f1p1/4641	1358	i3_LQ_Hmale_c41370/f1p10/3291	1052
		i4_LQ_Hmale_c21544/f1p70/4385	908	i3_LQ_Hmale_c46977/f1p0/3053	1433
		i4_LQ_Hmale_c29223/f1p8/4613	1358	i3_LQ_Hmale_c63731/f1p0/3066	1319
		i4_LQ_Hmale_c5065/f1p0/4168	1409	i4_HQ_Hmale_c881/f4p16/4970	1265
		i5_LQ_Hmale_c11031/f1p0/5550	-359	i4_LQ_Hfemale_c14388/f1p24/4059	1313
		i5_LQ_Hmale_c14408/f1p0/5066	1358	i4_LQ_Hfemale_c1879/f1p0/4616	1433
		i5_LQ_Hmale_c8974/f1p0/5261	944	i4_LQ_Hfemale_c25185/f1p8/5059	1265
				i4_LQ_Hfemale_c6013/f1p102/4919	1265
				i4_LQ_Hmale_c13805/f1p0/4678	1265
				i4_LQ_Hmale_c18910/f1p0/4926	1265
				i4_LQ_Hmale_c19167/f1p1/4641	1265
				i4_LQ_Hmale_c21544/f1p70/4385	908
				i4_LQ_Hmale_c23265/f1p0/4415	1412
				i4_LQ_Hmale_c29223/f1p8/4613	1334
				i4_LQ_Hmale_c5065/f1p0/4168	1433
				i5_LQ_Hmale_c14408/f1p0/5066	1265
				i5_LQ_Hmale_c1869/f1p11/5589	1325
				i5_LQ_Hmale_c8974/f1p0/5261	899
				i6_LQ_Hmale_c3475/f1p0/6518	1412
Cytochrome P450 1A1	CYP1A1	i3_LQ_Hmale_c67081/f1p0/3262	527	i3_LQ_Hmale_c67081/f1p0/3262	437	3	437-702
		i3_LQ_Hmale_c8371/f1p0/3174	704	i3_LQ_Hmale_c8371/f1p0/3174	662
				i5_LQ_Hmale_c6688/f1p0/5161	509
Cytochrome P450 1A2	CYP1A2			i10_LQ_Hfemale_c240/f1p0/10368	575	6	224-1463
				i2_LQ_Hfemale_c71524/f1p3/2768	251
				i2_LQ_Hmale_c69999/f1p3/3042	224
				i2_LQ_Hmale_c89106/f1p23/2769	1463
				i2_LQ_Hmale_c89404/f1p4/2898	1451
				i4_LQ_Hmale_c29121/f1p0/4729	638
Cytochrome P450 3A4	CP3A4	i4_HQ_Hmale_c1523/f3p0/4157	1406	i2_LQ_Hmale_c51381/f1p0/2851	1280	5	215-1448
		i5_LQ_Hmale_c10522/f1p0/5408	1292	i3_LQ_Hfemale_c29346/f1p0/3475	509
		i5_LQ_Hmale_c2787/f1p0/5978	1448	i3_LQ_Hmale_c72593/f1p5/3749	242
		i6_LQ_Hfemale_c7940/f1p0/6263	1448	i5_LQ_Hmale_c10522/f1p0/5408	1328
Cytochrome P450 3A5	CP3A5			i6_LQ_Hfemale_c7619/f1p0/6060	215	1	215-215
beta-catenin	CTNB	i12_LQ_Hfemale_c66/f1p0/12883	1025	i2_LQ_Hfemale_c73084/f1p2/2612	1661	36	242-2495
		i2_LQ_Hfemale_c73084/f1p2/2612	1661	i3_HQ_Hfemale_c9808/f2p3/3740	1661
		i2_LQ_Hfemale_c74964/f1p28/2854	590	i3_LQ_Hmale_c79072/f1p0/3010	1361
		i3_HQ_Hfemale_c9808/f2p3/3740	1661	i4_HQ_Hmale_c4987/f2p9/4695	1661
		i3_LQ_Hfemale_c18510/f1p24/3340	1289	i4_LQ_Hfemale_c21648/f1p0/4245	710
		i3_LQ_Hfemale_c44831/f1p0/3279	1298	i4_LQ_Hfemale_c22261/f1p0/5009	1661
		i3_LQ_Hfemale_c58421/f1p33/3805	1556	i4_LQ_Hfemale_c27249/f1p9/4497	1661
		i3_LQ_Hfemale_c59130/f1p8/3310	1445	i4_LQ_Hmale_c16015/f1p0/4153	1658
		i3_LQ_Hfemale_c62631/f1p0/3618	758	i6_LQ_Hmale_c1333/f1p0/6569	-242
		i3_LQ_Hfemale_c6587/f1p4/3725	1733
		i3_LQ_Hmale_c28593/f1p0/3237	920
		i3_LQ_Hmale_c46524/f1p0/3264	1688
		i3_LQ_Hmale_c62506/f1p0/3271	1541
		i3_LQ_Hmale_c79072/f1p0/3010	1361
		i4_HQ_Hmale_c4987/f2p9/4695	1661
		i4_HQ_Hmale_c962/f4p26/4324	2462
		i4_LQ_Hfemale_c10446/f1p0/4407	2459
		i4_LQ_Hfemale_c11517/f1p20/4320	2438
		i4_LQ_Hfemale_c15110/f1p9/4060	2237
		i4_LQ_Hfemale_c21648/f1p0/4245	710
		i4_LQ_Hfemale_c22261/f1p0/5009	1661
		i4_LQ_Hfemale_c25002/f1p3/4173	2465
		i4_LQ_Hfemale_c27249/f1p9/4497	1661
		i4_LQ_Hfemale_c27316/f1p6/4673	1715
		i4_LQ_Hfemale_c29719/f1p0/4132	2462
		i4_LQ_Hfemale_c32867/f1p0/4293	1322
		i4_LQ_Hmale_c13086/f1p0/4613	2495
		i4_LQ_Hmale_c1460/f2p1/4655	2462
		i4_LQ_Hmale_c16015/f1p0/4153	1661
		i4_LQ_Hmale_c20326/f1p0/4185	2174
		i4_LQ_Hmale_c21821/f1p12/4123	-371
		i4_LQ_Hmale_c23508/f1p0/4729	2462
		i4_LQ_Hmale_c26046/f1p7/4755	-803
		i4_LQ_Hmale_c34990/f1p11/4004	1193
		i6_LQ_Hfemale_c4940/f1p7/6239	-116
		i6_LQ_Hmale_c1333/f1p0/6569	-242
deleted in azoospermia	DAZ	i2_LQ_Hfemale_c4566/f1p0/2400	590			3	371-590
		i5_LQ_Hfemale_c5691/f1p0/5246	371
		i6_LQ_Hmale_c766/f1p0/6265	674
deleted in azoospermia protein 3-like	DAZ3	i2_LQ_Hfemale_c11333/f1p7/2875	758			5	719-800
		i2_LQ_Hmale_c77118/f1p8/2480	758
		i3_LQ_Hmale_c75397/f1p3/3815	758
		i4_LQ_Hfemale_c8966/f1p0/4610	-719
		i5_LQ_Hmale_c13179/f1p0/6021	800
DAZ-associated protein 1	DAZP1	i1_LQ_Hmale_c17438/f1p11/1403	377	i2_LQ_Hfemale_c17408/f1p16/2586	242	33	227-575
		i2_LQ_Hfemale_c17408/f1p16/2586	242	i3_HQ_Hmale_c1379/f2p0/3817	569
		i2_LQ_Hfemale_c95057/f1p15/2956	455	i3_LQ_Hfemale_c13067/f1p0/3770	560
		i2_LQ_Hmale_c40556/f1p6/2594	527	i3_LQ_Hfemale_c18838/f1p3/3598	569
		i3_HQ_Hmale_c1379/f2p0/3817	575	i3_LQ_Hfemale_c19109/f1p0/3912	569
		i3_LQ_Hfemale_c13067/f1p0/3770	566	i3_LQ_Hfemale_c26687/f1p9/3830	428
		i3_LQ_Hfemale_c13419/f1p19/3768	518	i3_LQ_Hfemale_c48375/f1p0/3047	407
		i3_LQ_Hfemale_c18838/f1p3/3598	575	i3_LQ_Hfemale_c57133/f1p0/3922	317
		i3_LQ_Hfemale_c19109/f1p0/3912	575	i3_LQ_Hfemale_c7024/f1p0/3998	467
		i3_LQ_Hfemale_c21352/f1p0/3318	506	i3_LQ_Hfemale_c8405/f1p12/3488	566
		i3_LQ_Hfemale_c22770/f1p0/3766	527	i3_LQ_Hmale_c22899/f1p0/3907	371
		i3_LQ_Hfemale_c26687/f1p9/3830	434	i3_LQ_Hmale_c52137/f1p5/3754	554
		i3_LQ_Hfemale_c28495/f1p9/3669	527	i3_LQ_Hmale_c5347/f1p2/3836	554
		i3_LQ_Hfemale_c41204/f1p18/3402	527	i3_LQ_Hmale_c66872/f1p0/3915	419
		i3_LQ_Hfemale_c48375/f1p0/3047	422	i4_LQ_Hfemale_c15583/f1p0/4168	569
		i3_LQ_Hfemale_c57133/f1p0/3922	254
		i3_LQ_Hfemale_c61032/f1p0/3887	527
		i3_LQ_Hfemale_c6702/f1p13/3421	434
		i3_LQ_Hfemale_c7024/f1p0/3998	473
		i3_LQ_Hfemale_c8405/f1p12/3488	572
		i3_LQ_Hmale_c18905/f1p2/3917	527
		i3_LQ_Hmale_c22899/f1p0/3907	377
		i3_LQ_Hmale_c24521/f1p41/3496	425
		i3_LQ_Hmale_c34827/f1p33/3469	527
		i3_LQ_Hmale_c43236/f1p14/3701	227
		i3_LQ_Hmale_c52137/f1p5/3754	521
		i3_LQ_Hmale_c5347/f1p2/3836	563
		i3_LQ_Hmale_c66872/f1p0/3915	425
		i3_LQ_Hmale_c72603/f1p0/3721	527
		i3_LQ_Hmale_c73889/f1p0/3840	527
		i4_LQ_Hfemale_c15583/f1p0/4168	575
		i4_LQ_Hfemale_c29426/f1p0/4118	527
		i4_LQ_Hmale_c35022/f1p0/4056	527
Estradiol 17-beta-dehydrogenase 2	17β-hsd2	i10_LQ_Hmale_c136/f1p0/10209	1142	i10_LQ_Hmale_c136/f1p0/10209	989	5	989-1142
		i7_HQ_Hfemale_c104/f2p0/7643	1142	i7_HQ_Hfemale_c104/f2p0/7643	989
		i7_LQ_Hfemale_c1295/f1p1/7620	1142	i7_LQ_Hfemale_c1295/f1p1/7620	989
		i7_LQ_Hfemale_c1599/f1p0/7777	1142	i7_LQ_Hfemale_c1599/f1p0/7777	989
		i7_LQ_Hmale_c1793/f1p3/7651	1142	i7_LQ_Hmale_c1793/f1p3/7651	989
Doublesex- and mab-3-related transcription factor A2	DMTA2			i1_LQ_Hfemale_c7918/f1p0/1640	134	9	134-950
				i2_HQ_Hfemale_c39066/f4p0/2590	152
				i2_LQ_Hfemale_c27667/f1p2/2665	944
				i2_LQ_Hfemale_c5600/f1p2/2313	944
				i2_LQ_Hfemale_c76290/f1p0/2673	950
				i2_LQ_Hmale_c6676/f1p0/2558	158
				i3_LQ_Hfemale_c44252/f1p0/3085	572
				i3_LQ_Hmale_c68939/f1p0/3327	161
				i3_LQ_Hmale_c76807/f1p0/3101	158
DNA (cytosine-5)-methyltransferase 3A	DNM3A			i3_LQ_Hmale_c67539/f1p2/3123	368	1	368-368
Estrogen receptor	ESR1	i2_LQ_Hfemale_c74627/f1p0/3006	314	i5_HQ_Hmale_c273/f18p0/5854	248	6	248-926
		i2_LQ_Hmale_c87627/f1p38/2807	-785	i5_LQ_Hmale_c10113/f1p0/5548	248
		i3_LQ_Hfemale_c11938/f1p15/3341	926	i5_LQ_Hmale_c7059/f1p0/5874	248
				i5_LQ_Hmale_c7687/f1p41/5703	248
				i5_LQ_Hmale_c8972/f1p1/5321	248
				i5_LQ_Hmale_c9347/f1p1/5653	248
sex determining protein Fem-1	FEM1	i5_LQ_Hfemale_c9531/f1p77/5480	710			1	710-710
Protein fem-1 homolog A	FEM1A			i3_LQ_Hmale_c14964/f1p2/3049	1073	1	1073-1073
Protein fem-1 homolog B	FEM1B	i2_LQ_Hmale_c110706/f1p0/2934	1040	i2_LQ_Hmale_c110706/f1p0/2934	956	9	956-1829
				i2_LQ_Hmale_c129540/f1p0/2416	1826
				i2_LQ_Hmale_c42412/f1p0/2534	1730
				i3_HQ_Hmale_c9786/f3p4/3401	1829
				i4_LQ_Hmale_c10781/f1p3/4251	1826
				i5_LQ_Hmale_c9487/f1p3/5549	1619
				i7_HQ_Hfemale_c3586/f2p15/7512	1829
				i7_LQ_Hfemale_c2870/f1p0/7410	1829
				i7_LQ_Hfemale_c775/f1p0/7769	1829
Homeotic protein female sterile	FSH	i6_LQ_Hfemale_c5811/f1p4/6526	344	i2_LQ_Hmale_c40683/f1p6/2837	392	3	242-392
				i3_LQ_Hmale_c74328/f1p58/3814	242
				i4_LQ_Hfemale_c12870/f1p0/4736	392
Follicle-stimulating hormone receptor	FSHR			i2_LQ_Hfemale_c7995/f1p1/2974	944	1	944
Follistatin	FST	i1_HQ_Hfemale_c6110/f2p0/1556	398	i1_HQ_Hfemale_c6110/f2p0/1556	383	11	209-2120
		i1_LQ_Hfemale_c4809/f1p14/1535	398	i1_LQ_Hfemale_c4809/f1p14/1535	383
		i3_LQ_Hfemale_c35712/f1p75/3447	2120	i2_LQ_Hfemale_c112212/f1p0/2660	209
		i3_LQ_Hfemale_c7196/f1p0/3336	2120	i2_LQ_Hmale_c108618/f1p3/2621	263
		i3_LQ_Hfemale_c8906/f1p1/3816	242	i2_LQ_Hmale_c86599/f1p1/2866	863
		i3_LQ_Hmale_c10609/f1p9/3701	2120	i3_LQ_Hfemale_c35712/f1p75/3447	2063
		i4_LQ_Hmale_c10488/f1p0/4520	2120	i3_LQ_Hfemale_c7196/f1p0/3336	2063
		i8_LQ_Hfemale_c1555/f1p5/8130	1010	i3_LQ_Hfemale_c8906/f1p1/3816	239
				i3_LQ_Hmale_c10609/f1p9/3701	2063
				i4_LQ_Hmale_c10488/f1p0/4520	2063
				i8_LQ_Hfemale_c1555/f1p5/8130	1001
transcription factor GATA-4	GATA4	i2_HQ_Hmale_c13741/f6p4/2331	914	i2_HQ_Hmale_c13741/f6p4/2331	356	11	356-1619
		i2_HQ_Hmale_c82696/f11p4/2468	1010	i2_HQ_Hmale_c82696/f11p4/2468	452
		i2_LQ_Hfemale_c7154/f1p0/2552	1010	i2_LQ_Hfemale_c7154/f1p0/2552	452
		i2_LQ_Hfemale_c94855/f1p3/2750	1619	i2_LQ_Hfemale_c94855/f1p3/2750	1175
		i2_LQ_Hmale_c135497/f1p4/2764	1010	i2_LQ_Hmale_c135497/f1p4/2764	452
		i2_LQ_Hmale_c76832/f1p4/2442	1010	i2_LQ_Hmale_c76832/f1p4/2442	452
		i3_HQ_Hfemale_c30011/f2p0/3529	1619	i3_HQ_Hfemale_c30011/f2p0/3529	1175
		i3_LQ_Hmale_c27178/f1p5/3492	749	i3_LQ_Hfemale_c37001/f1p8/3364	884
				i3_LQ_Hfemale_c5995/f1p28/3459	884
				i3_LQ_Hfemale_c79745/f1p0/3020	884
				i4_LQ_Hmale_c30567/f1p0/4106	458
Gonadotropin-releasing hormone receptor	GNRHR			i3_LQ_Hfemale_c30676/f1p0/3056	350	1	350-350
Gametocyte-specific factor 1	GTSF1			i6_LQ_Hfemale_c6308/f1p12/6280	437	1	437-437
HORMA domain-containing protein 1	HORM1	i2_LQ_Hfemale_c59797/f1p45/2848	188	i1_LQ_Hmale_c3747/f1p0/1483	941	4	188-1673
		i3_LQ_Hmale_c20058/f1p0/3152	1673	i2_LQ_Hfemale_c59797/f1p45/2848	188
				i3_LQ_Hmale_c20058/f1p0/3152	743
				i4_LQ_Hfemale_c27887/f1p0/4209	659
heat shock protein 90	HSP90	i0_LQ_Hmale_c599/f1p0/885	629	i1_LQ_Hfemale_c17648/f1p2/1739	509	43	209-1970
		i1_HQ_Hfemale_c16969/f3p7/1979	1178	i3_LQ_Hfemale_c32118/f1p0/3021	926
		i1_LQ_Hfemale_c14021/f2p0/1140	626	i3_LQ_Hfemale_c44489/f1p1/3213	1079
		i1_LQ_Hfemale_c14213/f1p0/1214	644	i3_LQ_Hfemale_c64514/f1p0/3030	623
		i1_LQ_Hfemale_c17648/f1p2/1739	506	i3_LQ_Hmale_c52859/f1p0/3216	938
		i1_LQ_Hfemale_c21974/f1p0/1990	1178	i4_LQ_Hfemale_c12662/f1p161/4420	578
		i1_LQ_Hfemale_c5304/f1p16/2008	1043	i4_LQ_Hfemale_c29720/f1p0/4061	455
		i1_LQ_Hfemale_c7457/f1p0/1989	1238
		i1_LQ_Hfemale_c8509/f1p6/1975	1286
		i2_HQ_Hfemale_c49372/f2p78/2450	-1334
		i2_HQ_Hfemale_c83315/f4p23/2434	1331
		i2_HQ_Hmale_c122979/f4p13/2606	1334
		i2_HQ_Hmale_c14894/f4p13/2195	1334
		i2_HQ_Hmale_c53110/f2p13/2641	1334
		i2_LQ_Hfemale_c109021/f1p15/2835	1025
		i2_LQ_Hfemale_c18251/f1p87/2637	-1334
		i2_LQ_Hfemale_c24604/f1p83/2263	-1331
		i2_LQ_Hfemale_c29337/f1p18/2116	1364
		i2_LQ_Hfemale_c44890/f1p45/2186	1334
		i2_LQ_Hfemale_c45399/f1p79/2085	-1334
		i2_LQ_Hfemale_c81766/f1p26/2060	1334
		i2_LQ_Hfemale_c88599/f1p31/2517	596
		i2_LQ_Hmale_c11359/f1p13/3026	1334
		i2_LQ_Hmale_c137150/f1p13/2821	-1334
		i2_LQ_Hmale_c35402/f1p13/2619	1334
		i2_LQ_Hmale_c58807/f1p13/2181	1352
		i3_HQ_Hfemale_c17697/f3p0/3401	1070
		i3_LQ_Hfemale_c13577/f1p0/3271	1334
		i3_LQ_Hfemale_c26172/f1p0/3058	1970
		i3_LQ_Hfemale_c26589/f1p1/3649	1094
		i3_LQ_Hfemale_c2716/f1p0/3350	1022
		i3_LQ_Hfemale_c32118/f1p0/3021	914
		i3_LQ_Hfemale_c4319/f1p9/3987	209
		i3_LQ_Hfemale_c44489/f1p1/3213	1079
		i3_LQ_Hfemale_c5266/f1p1/3807	917
		i3_LQ_Hfemale_c56924/f1p0/3803	-1280
		i3_LQ_Hfemale_c64514/f1p0/3030	623
		i3_LQ_Hfemale_c64696/f1p0/3097	1169
		i3_LQ_Hmale_c52859/f1p0/3216	938
		i4_LQ_Hfemale_c12662/f1p161/4420	578
		i4_LQ_Hfemale_c29720/f1p0/4061	458
		i4_LQ_Hmale_c27201/f1p0/4608	503
		i5_LQ_Hfemale_c9090/f1p0/5126	875
Lutropin-choriogonadotropic hormone receptor	LSHR			i3_LQ_Hfemale_c21993/f1p50/3573	1385	1	1385-1385
Meiosis arrest female protein 1	MARF1	i2_HQ_Hfemale_c80576/f2p4/2280	917	i2_HQ_Hfemale_c80576/f2p4/2280	356	3	356-3302
		i5_LQ_Hfemale_c10341/f1p12/5901	3296	i5_LQ_Hfemale_c10341/f1p12/5901	2294
		i5_LQ_Hfemale_c4261/f1p4/5512	3302	i5_LQ_Hfemale_c4261/f1p4/5512	2300
N6-adenosine-methyltransferase subunit METTL3	Mettl3			i3_LQ_Hfemale_c55152/f1p35/4143	1493	4	1127-1736
				i3_LQ_Hmale_c33993/f1p0/3065	1127
				i4_LQ_Hfemale_c22277/f1p0/4918	-1736
				i4_LQ_Hmale_c5245/f1p4/4375	1736
Motile sperm domain-containing protein 1	MOSPD1	i3_LQ_Hfemale_c27754/f1p14/4030	422	i3_LQ_Hfemale_c27754/f1p14/4030	413	5	113-632
		i3_LQ_Hmale_c19797/f1p0/3302	113	i4_HQ_Hmale_c30135/f3p0/4202	629
		i4_HQ_Hmale_c30135/f3p0/4202	632	i4_LQ_Hfemale_c34738/f1p19/4143	629
		i4_LQ_Hfemale_c34738/f1p19/4143	632	i4_LQ_Hfemale_c9918/f1p17/4366	629
		i4_LQ_Hfemale_c9918/f1p17/4366	632
Motile sperm domain-containing protein 2	MOSPD2	i2_LQ_Hfemale_c37884/f1p18/2420	977	i2_HQ_Hmale_c106186/f3p3/2548	530	6	278-1457
		i4_LQ_Hfemale_c23604/f1p0/4444	413	i2_LQ_Hfemale_c37884/f1p18/2420	680
		i5_LQ_Hmale_c7084/f1p0/6053	1457	i2_LQ_Hmale_c8226/f1p4/2574	278
		i6_LQ_Hfemale_c2365/f1p3/6472	1457	i4_LQ_Hfemale_c23604/f1p0/4444	398
				i5_LQ_Hmale_c7084/f1p0/6053	680
				i6_LQ_Hfemale_c2365/f1p3/6472	680
C-Myc-binding protein	MYCBP	i2_LQ_Hmale_c37483/f1p7/2386	269	i2_LQ_Hmale_c37483/f1p7/2386	269	4	155-278
		i2_LQ_Hmale_c90321/f1p0/2293	155	i3_HQ_Hmale_c21096/f2p7/3482	269
		i3_HQ_Hmale_c21096/f2p7/3482	269	i4_LQ_Hmale_c8024/f1p0/4934	269
		i4_LQ_Hmale_c8024/f1p0/4934	278
Nuclear autoantigenic sperm protein	NASP	i2_LQ_Hmale_c100898/f1p1/2114	779	i1_LQ_Hfemale_c4430/f1p38/1852	653	8	305-779
				i2_HQ_Hfemale_c10251/f3p1/2228	659
				i2_HQ_Hmale_c32776/f5p1/2420	659
				i2_LQ_Hfemale_c7862/f1p1/2249	305
				i2_LQ_Hmale_c100898/f1p1/2114	623
				i2_LQ_Hmale_c69816/f1p1/2403	659
				i2_LQ_Hmale_c80304/f1p1/2118	530
				i5_LQ_Hfemale_c5139/f1p0/5698	641
putative sperm motility kinase W	Stk-ps2	i3_LQ_Hmale_c56052/f1p0/3779	380	i1_HQ_Hfemale_c2365/f2p0/1756	779	2	380-779
				i1_LQ_Hmale_c12442/f1p1/1974	770
platelet-derived growth factor receptor alpha-like	PGFRA	i3_HQ_Hfemale_c37442/f2p41/3517	671			4	671-671
		i3_LQ_Hfemale_c2840/f1p0/4034	671
		i3_LQ_Hfemale_c3103/f1p28/3934	671
		i3_LQ_Hmale_c56057/f1p0/3911	671
Piwi-like protein 1	PIWL1	i2_LQ_Hfemale_c43161/f1p6/2961	278	i2_LQ_Hfemale_c43161/f1p6/2961	278	18	113-2495
		i2_LQ_Hmale_c127620/f1p6/2248	818	i2_LQ_Hmale_c127620/f1p6/2248	818
		i2_LQ_Hmale_c8285/f1p0/2543	-218	i2_LQ_Hmale_c39535/f1p5/2666	1898
		i3_LQ_Hfemale_c40220/f1p0/3976	-1514	i2_LQ_Hmale_c8285/f1p0/2543	-218
		i4_HQ_Hfemale_c9728/f4p0/4350	2480	i3_LQ_Hfemale_c10690/f1p27/3804	2459
		i4_LQ_Hfemale_c18202/f1p0/4563	1433	i3_LQ_Hfemale_c40220/f1p0/3976	-1511
		i4_LQ_Hfemale_c29922/f1p0/4127	2480	i3_LQ_Hfemale_c53523/f1p0/3261	2459
		i5_HQ_Hfemale_c14815/f2p0/5125	2480	i3_LQ_Hmale_c35340/f1p19/3560	2459
		i5_LQ_Hfemale_c11949/f1p0/5373	-1541	i4_HQ_Hfemale_c9728/f4p0/4350	2495
		i5_LQ_Hmale_c2737/f1p3/5172	2480	i4_LQ_Hfemale_c18202/f1p0/4563	1430
		i5_LQ_Hmale_c6299/f1p1/5243	-113	i4_LQ_Hfemale_c29922/f1p0/4127	2495
		i6_LQ_Hfemale_c1346/f1p0/6628	1037	i5_HQ_Hfemale_c14815/f2p0/5125	2495
				i5_LQ_Hfemale_c11949/f1p0/5373	1571
				i5_LQ_Hfemale_c12719/f1p11/5286	2495
				i5_LQ_Hmale_c2737/f1p3/5172	2495
				i5_LQ_Hmale_c6299/f1p1/5243	-116
				i5_LQ_Hmale_c8814/f1p0/5245	2459
				i6_LQ_Hfemale_c1346/f1p0/6628	1031
Piwi-like protein 2	PIWL2			i13_LQ_Hfemale_c17/f1p0/13409	-2297	7	248-2297
				i3_LQ_Hfemale_c25053/f1p5/3441	2297
				i3_LQ_Hmale_c35659/f1p7/3511	248
				i4_LQ_Hfemale_c21388/f1p0/4470	2297
				i4_LQ_Hfemale_c3087/f1p0/4899	554
				i4_LQ_Hmale_c32704/f1p0/4255	2297
				i6_LQ_Hfemale_c5053/f1p0/6667	2297
sperm-associated antigen 1	SPG1	i1_LQ_Hfemale_c28581/f1p0/1090	968	i1_LQ_Hfemale_c28581/f1p0/1090	929	5	434-1712
		i2_LQ_Hmale_c20272/f1p6/2763	1712	i2_LQ_Hmale_c20272/f1p6/2763	716
		i3_LQ_Hmale_c9358/f1p8/4041	953	i3_LQ_Hmale_c9358/f1p8/4041	920
		i4_LQ_Hmale_c25763/f1p0/4758	809
		i4_LQ_Hmale_c6853/f1p57/4581	434
Polycomb protein Scm	SCM			i3_LQ_Hfemale_c45338/f1p0/4021	176	3	119-260
				i4_LQ_Hmale_c28430/f1p0/5090	260
				i5_LQ_Hmale_c13740/f1p0/5076	119
Polycomb protein Scm1	SCMH1	i5_LQ_Hmale_c13740/f1p0/5076	173	i12_LQ_Hfemale_c47/f1p0/12815	1238	6	173-1238
				i2_LQ_Hfemale_c57096/f1p48/2978	842
				i3_LQ_Hfemale_c64787/f1p0/3058	1238
				i4_LQ_Hfemale_c5562/f1p0/4484	1139
				i4_LQ_Hmale_c24467/f1p0/4765	1238
				i5_LQ_Hmale_c2885/f1p0/5523	1238
Sex comb on midleg-like protein 2	SCML2	i12_LQ_Hfemale_c47/f1p0/12815	1709	i3_LQ_Hmale_c20545/f1p9/3677	632	9	167-1709
		i2_LQ_Hfemale_c57096/f1p48/2978	1160
		i3_LQ_Hfemale_c45338/f1p0/4021	167
		i3_LQ_Hfemale_c64787/f1p0/3058	1709
		i3_LQ_Hmale_c20545/f1p9/3677	1055
		i4_LQ_Hfemale_c5562/f1p0/4484	1556
		i4_LQ_Hmale_c24467/f1p0/4765	1709
		i4_LQ_Hmale_c28430/f1p0/5090	296
		i5_LQ_Hmale_c2885/f1p0/5523	1709
Oocyte-specific histone RNA stem-loop-binding protein 2	SLBP2	i2_LQ_Hmale_c71281/f1p8/2807	236	i2_LQ_Hmale_c71281/f1p8/2807	236	3	236-236
		i6_LQ_Hmale_c2773/f1p8/7087	236	i6_LQ_Hmale_c2773/f1p8/7087	236
		i7_LQ_Hfemale_c746/f1p0/7234	236
sperm motility kinase X	SMKX	i1_HQ_Hmale_c1472/f6p0/1889	1289			1	1289-1289
spermine oxidase	SMOX	i2_LQ_Hmale_c40348/f1p5/2471	1337	i2_LQ_Hmale_c40348/f1p5/2471	1328	10	1328-1337
		i3_HQ_Hfemale_c10956/f6p2/3290	1337	i3_HQ_Hfemale_c10956/f6p2/3290	1328
		i3_HQ_Hmale_c35774/f3p0/3301	1337	i3_HQ_Hmale_c35774/f3p0/3301	1328
		i3_LQ_Hfemale_c8519/f1p0/3239	1337	i3_LQ_Hfemale_c8519/f1p0/3239	1328
		i3_LQ_Hmale_c2314/f1p24/3969	1337	i3_LQ_Hmale_c2314/f1p24/3969	1328
		i3_LQ_Hmale_c25266/f1p121/3258	1337	i3_LQ_Hmale_c25266/f1p121/3258	1328
		i3_LQ_Hmale_c64947/f1p0/3262	1337	i3_LQ_Hmale_c64947/f1p0/3262	1328
		i3_LQ_Hmale_c75589/f1p3/3584	1337	i3_LQ_Hmale_c75589/f1p3/3584	1328
		i4_LQ_Hfemale_c36121/f1p1/4018	1337	i4_LQ_Hfemale_c36121/f1p1/4018	1328
		i4_LQ_Hmale_c3029/f1p11/4154	1337	i4_LQ_Hmale_c3029/f1p11/4154	1328
Transcription factor Sox-14	SOX14			i2_LQ_Hfemale_c43127/f1p1/2834	-290	4	290-671
				i3_HQ_Hfemale_c6633/f2p0/3335	671
				i3_LQ_Hmale_c14010/f1p0/3889	578
				i3_LQ_Hmale_c21491/f1p62/3167	629
Transcription factor Sox-30	SOX30			i5_LQ_Hmale_c1804/f1p8/5692	248	1	248-248
SRY-related HMG-domain containing transcription factor 9	SOX9	i1_LQ_Hfemale_c11828/f1p6/1606	1331			6	587-1433
		i2_LQ_Hfemale_c3242/f1p0/2348	587
		i2_LQ_Hmale_c34370/f1p0/2217	587
		i4_LQ_Hfemale_c23239/f1p0/4979	1433
		i4_LQ_Hmale_c11599/f1p0/4319	1433
		i4_LQ_Hmale_c23192/f1p47/4470	671
spermatogenesis-associated protein 24	SPA24	i2_LQ_Hfemale_c100178/f1p1/2078	-560	i2_LQ_Hfemale_c100178/f1p1/2078	-431	5	431-656
		i2_LQ_Hmale_c95424/f1p0/2802	656	i2_LQ_Hmale_c95424/f1p0/2802	551
		i6_LQ_Hfemale_c7189/f1p0/7032	656	i6_LQ_Hfemale_c7189/f1p0/7032	551
		i6_LQ_Hmale_c3847/f1p2/6487	656	i6_LQ_Hmale_c3847/f1p2/6487	551
		i7_LQ_Hmale_c334/f1p0/7842	560	i7_LQ_Hmale_c334/f1p0/7842	431
Spermatogenesis-associated protein 5-like protein 1	SPA5L	i2_LQ_Hfemale_c18951/f1p0/2498	2231	i2_LQ_Hfemale_c18951/f1p0/2498	1667	6	659-2231
		i2_LQ_Hfemale_c89835/f1p0/2231	1523	i2_LQ_Hfemale_c89835/f1p0/2231	1031
		i2_LQ_Hfemale_c96246/f1p0/2452	1520	i2_LQ_Hfemale_c96246/f1p0/2452	1028
		i3_LQ_Hmale_c14124/f1p12/3798	1520	i3_LQ_Hmale_c14124/f1p12/3798	1028
		i3_LQ_Hmale_c44330/f1p0/3774	1049	i3_LQ_Hmale_c44330/f1p0/3774	1082
		i4_LQ_Hmale_c24631/f1p0/4209	674	i4_LQ_Hmale_c24631/f1p0/4209	659
Spermatogenesis-associated protein 6-like protein 2	SPA6L
Sperm-associated antigen 1A	SPAG1			i2_LQ_Hmale_c20272/f1p6/2763	716	1	716-716
Sperm-associated antigen 6	SPAG6	i3_HQ_Hfemale_c1034/f9p4/3397	1517	i3_HQ_Hfemale_c1034/f9p4/3397	1517	8	179-1517
		i3_HQ_Hmale_c659/f18p0/3292	1517	i3_HQ_Hmale_c659/f18p0/3292	1517
		i3_LQ_Hfemale_c71596/f1p10/3594	1517	i3_LQ_Hfemale_c71596/f1p10/3594	1517
		i3_LQ_Hfemale_c73457/f1p0/3016	1064	i3_LQ_Hfemale_c73457/f1p0/3016	1064
		i3_LQ_Hmale_c73064/f1p9/3360	1517	i3_LQ_Hmale_c73064/f1p9/3360	1517
		i5_LQ_Hmale_c12772/f1p0/5248	-182	i5_LQ_Hmale_c12772/f1p0/5248	-179
		i6_LQ_Hmale_c6758/f1p0/6053	-719	i6_LQ_Hmale_c6758/f1p0/6053	-716
		i7_LQ_Hfemale_c614/f1p0/7734	1517	i7_LQ_Hfemale_c614/f1p0/7734	1517
Sperm-associated antigen 7	SPAG7	i1_LQ_Hfemale_c17842/f1p0/1802	650	i1_LQ_Hfemale_c17842/f1p0/1802	641	4	515-650
		i4_LQ_Hfemale_c26744/f1p0/4778	-518	i4_LQ_Hfemale_c26744/f1p0/4778	-515
		i5_HQ_Hmale_c617/f5p0/5836	650	i5_HQ_Hmale_c617/f5p0/5836	641
		i5_LQ_Hmale_c4012/f1p0/5603	650	i5_LQ_Hmale_c4012/f1p0/5603	641
Sperm-associated antigen 8	SPAG8	i2_HQ_Hfemale_c11946/f5p1/2505	617	i2_HQ_Hfemale_c11946/f5p1/2505	563	4	185-617
		i2_HQ_Hmale_c13609/f11p3/2473	617	i2_HQ_Hmale_c13609/f11p3/2473	563
		i2_HQ_Hmale_c32668/f3p3/2444	617	i2_HQ_Hmale_c32668/f3p3/2444	563
				i2_LQ_Hmale_c37587/f1p3/2240	185
Spermatogenesis-associated serine-rich protein 1	SPAS1	i4_HQ_Hfemale_c12770/f2p4/4522	758	i4_HQ_Hfemale_c12770/f2p4/4522	458	7	266-758
		i4_HQ_Hmale_c17470/f2p0/4364	758	i4_HQ_Hmale_c17470/f2p0/4364	458
		i4_HQ_Hmale_c8316/f2p2/4345	578	i4_HQ_Hmale_c8316/f2p2/4345	392
		i4_HQ_Hmale_c8500/f2p11/4464	758	i4_HQ_Hmale_c8500/f2p11/4464	458
		i4_LQ_Hfemale_c2015/f1p0/4417	758	i4_LQ_Hfemale_c2015/f1p0/4417	458
		i4_LQ_Hmale_c12020/f1p52/4232	578	i4_LQ_Hmale_c12020/f1p52/4232	398
				i4_LQ_Hmale_c23950/f1p0/4218	266
Spermatogenesis-associated serine-rich protein 2	SPAS2	i12_LQ_Hfemale_c8/f1p0/12718	1424	i12_LQ_Hfemale_c8/f1p0/12718	1133	13	236-1448
		i2_LQ_Hmale_c67876/f1p1/2280	1412	i2_LQ_Hmale_c67876/f1p1/2280	1103
		i2_LQ_Hmale_c74341/f1p0/2822	860	i2_LQ_Hmale_c74341/f1p0/2822	842
		i3_LQ_Hfemale_c45684/f1p2/3566	236	i3_LQ_Hmale_c46986/f1p0/3023	839
		i3_LQ_Hmale_c46986/f1p0/3023	905	i4_HQ_Hmale_c1327/f5p1/4627	1139
		i4_HQ_Hmale_c1327/f5p1/4627	1448	i4_HQ_Hmale_c17276/f3p38/4797	1133
		i4_HQ_Hmale_c17276/f3p38/4797	1424	i4_LQ_Hfemale_c2854/f1p1/4505	1145
		i4_LQ_Hfemale_c2854/f1p1/4505	1421	i4_LQ_Hfemale_c3963/f1p0/4166	1139
		i4_LQ_Hfemale_c33190/f1p0/4610	734	i7_LQ_Hfemale_c1876/f1p7/7552	827
		i4_LQ_Hfemale_c3963/f1p0/4166	1448	i7_LQ_Hmale_c2290/f1p1/7168	1136
		i6_LQ_Hfemale_c3922/f1p0/6690	719
		i7_LQ_Hfemale_c1876/f1p7/7552	935
		i7_LQ_Hmale_c2290/f1p1/7168	1421
Spermatogenesis-associated protein 1	SPAT1	i2_LQ_Hmale_c137681/f1p0/2429	461	i2_LQ_Hmale_c137681/f1p0/2429	365	4	365-461
				i3_LQ_Hfemale_c14606/f1p0/3700	389
				i3_LQ_Hmale_c53724/f1p35/3322	416
				i5_LQ_Hmale_c13137/f1p1/5397	389
Spermatogenesis-associated protein 4	SPAT4	i2_HQ_Hmale_c22484/f3p0/2967	788	i2_HQ_Hmale_c22484/f3p0/2967	584	4	584-809
		i2_LQ_Hfemale_c51173/f2p1/2639	788	i2_LQ_Hfemale_c51173/f2p1/2639	584
		i4_LQ_Hmale_c15246/f1p0/4097	809	i4_LQ_Hmale_c15246/f1p0/4097	605
		i4_LQ_Hmale_c15770/f1p0/4103	809	i4_LQ_Hmale_c15770/f1p0/4103	605
Spermatogenesis-associated protein 7	SPAT7	i4_LQ_Hmale_c24879/f1p1/4785	1178	i4_LQ_Hmale_c24879/f1p1/4785	683	2	683-1178
		i4_LQ_Hmale_c26560/f1p0/5133	1178	i4_LQ_Hmale_c26560/f1p0/5133	683
Spermatogenesis-defective protein 39	SPE39	i2_LQ_Hmale_c135539/f1p9/2985	992	i2_LQ_Hmale_c135539/f1p9/2985	980	11	371-1487
		i3_HQ_Hfemale_c3259/f7p7/3809	1481	i3_HQ_Hfemale_c3259/f7p7/3809	1487
		i3_LQ_Hfemale_c27503/f1p11/3444	1145	i3_LQ_Hfemale_c27503/f1p11/3444	1181
		i3_LQ_Hfemale_c38249/f1p36/3371	1262	i3_LQ_Hfemale_c38249/f1p36/3371	1277
		i3_LQ_Hmale_c24055/f1p0/3845	1481	i3_LQ_Hmale_c24055/f1p0/3845	1487
		i3_LQ_Hmale_c35644/f1p11/3662	1481	i3_LQ_Hmale_c35644/f1p11/3662	1487
		i3_LQ_Hmale_c39111/f1p0/3856	1481	i3_LQ_Hmale_c39111/f1p0/3856	1487
		i3_LQ_Hmale_c74808/f1p6/3563	1223	i3_LQ_Hmale_c74808/f1p6/3563	1136
		i4_LQ_Hfemale_c28014/f1p0/5003	371	i4_LQ_Hfemale_c28014/f1p0/5003	371
		i4_LQ_Hmale_c14749/f1p4/4757	1481	i4_LQ_Hmale_c14749/f1p4/4757	1487
		i7_LQ_Hfemale_c426/f1p0/7701	-596	i7_LQ_Hfemale_c426/f1p0/7701	-590
Sperm flagellar protein 1	SPEF1	i1_LQ_Hmale_c3764/f1p0/1520	836	i1_LQ_Hmale_c3764/f1p0/1520	758	11	95-758
		i2_LQ_Hfemale_c20454/f1p2/2194	110	i2_LQ_Hfemale_c20454/f1p2/2194	95
		i4_LQ_Hfemale_c13711/f1p0/4385	407	i4_LQ_Hfemale_c13711/f1p0/4385	326
		i4_LQ_Hfemale_c33127/f1p0/4883	-161	i4_LQ_Hmale_c14641/f1p0/4864	692
		i4_LQ_Hmale_c14641/f1p0/4864	737	i4_LQ_Hmale_c22357/f1p0/4768	410
		i4_LQ_Hmale_c22357/f1p0/4768	443	i4_LQ_Hmale_c23662/f1p744/4642	683
		i4_LQ_Hmale_c23662/f1p744/4642	728	i5_LQ_Hfemale_c12325/f1p7/5345	701
		i5_LQ_Hfemale_c12325/f1p7/5345	728	i5_LQ_Hfemale_c8507/f1p1/5404	239
		i5_LQ_Hfemale_c8507/f1p1/5404	929	i5_LQ_Hmale_c10999/f1p40/5345	326
		i5_LQ_Hmale_c10999/f1p40/5345	428	i5_LQ_Hmale_c15284/f1p0/5105	692
		i5_LQ_Hmale_c15284/f1p0/5105	737
Sperm flagellar protein 2	SPEF2	i2_HQ_Hmale_c11858/f2p0/2534	1370	i2_HQ_Hmale_c11858/f2p0/2534	1304	28	122-2738
		i2_LQ_Hfemale_c12570/f1p2/2637	680	i2_LQ_Hfemale_c18880/f1p4/2460	1304
		i2_LQ_Hfemale_c18880/f1p4/2460	1370	i2_LQ_Hfemale_c78580/f1p4/2612	1304
		i2_LQ_Hfemale_c78580/f1p4/2612	1370	i2_LQ_Hmale_c113034/f1p1/2752	1304
		i2_LQ_Hmale_c113034/f1p1/2752	1370	i2_LQ_Hmale_c113305/f1p6/2619	1811
		i2_LQ_Hmale_c113305/f1p6/2619	1856	i2_LQ_Hmale_c39473/f1p1/2930	1304
		i2_LQ_Hmale_c39473/f1p1/2930	1370	i2_LQ_Hmale_c73420/f1p0/2599	1313
		i2_LQ_Hmale_c73420/f1p0/2599	1367	i3_LQ_Hfemale_c20771/f1p0/4048	2735
		i3_LQ_Hfemale_c20771/f1p0/4048	2738	i3_LQ_Hfemale_c40112/f1p32/3577	1832
		i3_LQ_Hfemale_c40112/f1p32/3577	1832	i3_LQ_Hfemale_c4550/f1p0/3464	1772
		i3_LQ_Hfemale_c4550/f1p0/3464	1775	i3_LQ_Hmale_c34491/f1p4/3568	2048
		i3_LQ_Hfemale_c66393/f1p0/3037	404	i3_LQ_Hmale_c39142/f1p101/3747	1652
		i3_LQ_Hmale_c34491/f1p4/3568	2054	i3_LQ_Hmale_c67265/f1p0/3920	1379
		i3_LQ_Hmale_c39142/f1p101/3747	1655	i6_LQ_Hfemale_c6987/f1p61/6743	-1304
		i3_LQ_Hmale_c40824/f1p17/3985	-893	i6_LQ_Hfemale_c8144/f2p0/6217	2651
		i3_LQ_Hmale_c57137/f1p0/3708	-794	i6_LQ_Hmale_c1121/f1p0/6326	1754
		i3_LQ_Hmale_c67265/f1p0/3920	1337
		i4_LQ_Hfemale_c13424/f1p4/4230	-653
		i4_LQ_Hfemale_c3163/f1p4/4323	-782
		i4_LQ_Hfemale_c3323/f1p0/4432	281
		i4_LQ_Hmale_c18123/f1p0/4763	-737
		i4_LQ_Hmale_c19049/f1p1/4864	-845
		i4_LQ_Hmale_c9922/f1p1/4749	275
		i5_LQ_Hmale_c12691/f1p0/5292	122
		i5_LQ_Hmale_c6462/f1p0/5871	-695
		i6_LQ_Hfemale_c6987/f1p61/6743	1370
		i6_LQ_Hfemale_c8144/f2p0/6217	2654
		i6_LQ_Hmale_c1121/f1p0/6326	1766
Sperm-associated antigen 16 protein	SPG16	i2_LQ_Hfemale_c12933/f1p0/2487	1838	i2_LQ_Hfemale_c12933/f1p0/2487	1811	11	1259-1828
		i2_LQ_Hfemale_c23239/f1p0/3079	1829	i2_LQ_Hfemale_c23239/f1p0/3079	1811
		i2_LQ_Hfemale_c45050/f1p0/2129	1652	i2_LQ_Hfemale_c45050/f1p0/2129	1628
		i2_LQ_Hfemale_c71327/f1p0/2168	1652	i2_LQ_Hfemale_c71327/f1p0/2168	1628
		i2_LQ_Hfemale_c95215/f1p0/2392	1526	i2_LQ_Hfemale_c95215/f1p0/2392	1526
		i2_LQ_Hmale_c17115/f3p4/2596	1388	i2_LQ_Hmale_c17115/f3p4/2596	1388
		i2_LQ_Hmale_c22930/f1p4/2281	1652	i2_LQ_Hmale_c22930/f1p4/2281	1628
		i2_LQ_Hmale_c69763/f1p4/2512	1799	i2_LQ_Hmale_c69763/f1p4/2512	1796
		i3_LQ_Hfemale_c61975/f1p0/3941	1802	i3_LQ_Hfemale_c61975/f1p0/3941	1802
		i3_LQ_Hmale_c53053/f1p1/3434	1283	i3_LQ_Hmale_c53053/f1p1/3434	1259
		i3_LQ_Hmale_c53509/f2p0/3539	1838	i3_LQ_Hmale_c53509/f2p0/3539	1811
Sperm-associated antigen 17	SPG17	i2_LQ_Hfemale_c125640/f1p5/2077	602	i2_LQ_Hfemale_c125640/f1p5/2077	314	17	314-3296
		i2_LQ_Hfemale_c17345/f1p0/2927	998	i2_LQ_Hfemale_c17345/f1p0/2927	701
		i2_LQ_Hfemale_c92686/f1p6/2609	1973	i2_LQ_Hfemale_c92686/f1p6/2609	1955
		i2_LQ_Hmale_c22796/f1p4/2454	956	i2_LQ_Hmale_c22796/f1p4/2454	986
		i2_LQ_Hmale_c58642/f1p2/2473	1994	i2_LQ_Hmale_c58642/f1p2/2473	1931
		i3_LQ_Hfemale_c37641/f1p0/3124	2186	i3_LQ_Hfemale_c37641/f1p0/3124	2000
		i3_LQ_Hfemale_c52629/f1p0/3841	1973	i3_LQ_Hfemale_c52629/f1p0/3841	1955
		i3_LQ_Hmale_c43381/f1p5/3506	2864	i3_LQ_Hmale_c43381/f1p5/3506	1922
		i3_LQ_Hmale_c5889/f1p42/3358	1979	i3_LQ_Hmale_c5889/f1p42/3358	1976
		i4_HQ_Hmale_c14664/f2p0/4323	3296	i4_HQ_Hmale_c14664/f2p0/4323	2015
		i4_LQ_Hmale_c15623/f1p0/4116	1544	i4_LQ_Hmale_c15623/f1p0/4116	1496
		i4_LQ_Hmale_c15911/f1p0/4152	2609	i4_LQ_Hmale_c15911/f1p0/4152	2549
		i5_LQ_Hfemale_c12479/f1p0/5143	-1781	i5_LQ_Hfemale_c12479/f1p0/5143	-1457
		i5_LQ_Hmale_c11861/f1p4/5137	2438	i5_LQ_Hmale_c11861/f1p4/5137	1142
		i5_LQ_Hmale_c4816/f1p0/5208	3296	i5_LQ_Hmale_c4816/f1p0/5208	2015
		i7_LQ_Hfemale_c1545/f1p20/7499	3272	i7_LQ_Hfemale_c1545/f1p20/7499	2015
		i7_LQ_Hfemale_c2087/f1p9/7458	3272	i7_LQ_Hfemale_c2087/f1p9/7458	2513
Sex peptide receptor	SPR	i2_LQ_Hfemale_c42425/f1p0/2695	1031	i2_HQ_Hfemale_c2318/f5p10/2546	419	73	230-1049
		i2_LQ_Hfemale_c76098/f1p8/3052	1049	i2_HQ_Hfemale_c9367/f8p10/3003	419
		i2_LQ_Hfemale_c76515/f1p2/2746	1043	i2_HQ_Hmale_c1889/f26p19/3024	419
		i2_LQ_Hmale_c17565/f1p19/2948	1049	i2_HQ_Hmale_c21366/f2p0/2958	1016
		i2_LQ_Hmale_c39018/f1p0/2727	1043	i2_HQ_Hmale_c30237/f20p19/2910	419
		i2_LQ_Hmale_c54655/f1p23/2657	395	i2_HQ_Hmale_c69550/f3p11/2427	419
		i2_LQ_Hmale_c6353/f3p16/2207	1049	i2_LQ_Hfemale_c17054/f2p10/2945	419
		i2_LQ_Hmale_c8881/f1p19/3068	1049	i2_LQ_Hfemale_c22559/f1p18/3064	419
		i3_LQ_Hfemale_c15588/f1p0/3038	1049	i2_LQ_Hfemale_c24714/f1p14/3095	404
		i3_LQ_Hfemale_c38446/f1p0/4062	1007	i2_LQ_Hfemale_c39093/f1p8/2374	419
		i3_LQ_Hfemale_c69615/f1p7/3695	452	i2_LQ_Hfemale_c42425/f1p0/2695	941
		i3_LQ_Hmale_c57797/f1p1/3736	1007	i2_LQ_Hfemale_c4565/f1p8/2912	404
		i3_LQ_Hmale_c78360/f1p0/3049	977	i2_LQ_Hfemale_c4994/f1p13/3003	404
		i4_LQ_Hfemale_c15423/f1p0/4060	353	i2_LQ_Hfemale_c62271/f1p7/2129	401
		i4_LQ_Hfemale_c2335/f1p1/4935	1049	i2_LQ_Hfemale_c76098/f1p8/3052	923
		i4_LQ_Hfemale_c25956/f1p41/4604	1043	i2_LQ_Hfemale_c76515/f1p2/2746	962
		i4_LQ_Hfemale_c8565/f1p0/5041	977	i2_LQ_Hfemale_c91738/f1p10/3049	419
		i4_LQ_Hmale_c15467/f1p9/4111	1007	i2_LQ_Hmale_c10668/f1p0/2920	1016
		i4_LQ_Hmale_c21198/f1p0/4966	1049	i2_LQ_Hmale_c106726/f1p0/2772	818
		i4_LQ_Hmale_c28810/f1p0/5005	1049	i2_LQ_Hmale_c107201/f1p15/3085	401
		i5_LQ_Hfemale_c14978/f1p0/5102	1049	i2_LQ_Hmale_c108263/f1p11/2614	419
		i6_LQ_Hfemale_c2877/f1p4/6417	230	i2_LQ_Hmale_c110979/f1p16/2962	404
		i6_LQ_Hmale_c1713/f1p147/6230	1049	i2_LQ_Hmale_c111433/f1p17/2983	419
		i6_LQ_Hmale_c4404/f1p7/6963	1049	i2_LQ_Hmale_c129086/f1p14/2889	419
				i2_LQ_Hmale_c130834/f1p18/3028	419
				i2_LQ_Hmale_c131520/f1p12/3070	722
				i2_LQ_Hmale_c13285/f2p0/3034	1016
				i2_LQ_Hmale_c17565/f1p19/2948	923
				i2_LQ_Hmale_c25909/f7p17/2706	419
				i2_LQ_Hmale_c3898/f2p18/3045	419
				i2_LQ_Hmale_c39018/f1p0/2727	962
				i2_LQ_Hmale_c58562/f1p14/3025	419
				i2_LQ_Hmale_c6353/f3p16/2207	923
				i2_LQ_Hmale_c75185/f1p7/3002	404
				i2_LQ_Hmale_c8881/f1p19/3068	923
				i2_LQ_Hmale_c89738/f1p8/3118	404
				i3_HQ_Hmale_c17735/f2p0/3236	893
				i3_LQ_Hfemale_c15588/f1p0/3038	923
				i3_LQ_Hfemale_c24410/f1p0/3567	362
				i3_LQ_Hfemale_c38424/f1p2/3241	1016
				i3_LQ_Hfemale_c38446/f1p0/4062	947
				i3_LQ_Hfemale_c44784/f1p0/3976	419
				i3_LQ_Hfemale_c47414/f1p0/3060	956
				i3_LQ_Hfemale_c54372/f1p0/3887	875
				i3_LQ_Hfemale_c62398/f1p0/3112	362
				i3_LQ_Hfemale_c69615/f1p7/3695	362
				i3_LQ_Hmale_c15631/f1p0/3054	419
				i3_LQ_Hmale_c28516/f1p0/3104	1016
				i3_LQ_Hmale_c35280/f1p0/3287	524
				i3_LQ_Hmale_c37938/f1p0/3115	464
				i3_LQ_Hmale_c3810/f4p1/3193	893
				i3_LQ_Hmale_c55432/f1p0/3926	875
				i3_LQ_Hmale_c56012/f1p25/3531	419
				i3_LQ_Hmale_c57797/f1p1/3736	947
				i3_LQ_Hmale_c62781/f1p0/3107	875
				i3_LQ_Hmale_c78360/f1p0/3049	896
				i4_LQ_Hfemale_c15423/f1p0/4060	326
				i4_LQ_Hfemale_c19082/f1p100/4358	-875
				i4_LQ_Hfemale_c2335/f1p1/4935	923
				i4_LQ_Hfemale_c25956/f1p41/4604	962
				i4_LQ_Hfemale_c8565/f1p0/5041	896
				i4_LQ_Hmale_c13114/f1p0/4237	401
				i4_LQ_Hmale_c15467/f1p9/4111	947
				i4_LQ_Hmale_c21198/f1p0/4966	923
				i4_LQ_Hmale_c22183/f1p0/4782	875
				i4_LQ_Hmale_c26539/f1p0/4316	359
				i4_LQ_Hmale_c28810/f1p0/5005	923
				i4_LQ_Hmale_c8118/f1p22/4646	419
				i5_LQ_Hfemale_c14978/f1p0/5102	923
				i6_HQ_Hmale_c563/f2p0/6720	401
				i6_LQ_Hfemale_c6562/f1p0/6712	401
				i6_LQ_Hmale_c1713/f1p147/6230	923
				i6_LQ_Hmale_c4404/f1p7/6963	923
SPATS2-like protein	SPS2L			i4_LQ_Hfemale_c33190/f1p0/4610	557	2	446-557
				i6_LQ_Hfemale_c3922/f1p0/6690	446
Spermatogenesis-associated protein 13	SPT13	i6_LQ_Hmale_c5559/f1p1/6266	1235	i6_LQ_Hmale_c5539/f1p116/6831	1442	4	890-1442
				i6_LQ_Hmale_c5559/f1p1/6266	890
				i7_LQ_Hfemale_c463/f1p0/7473	1442
				i9_LQ_Hfemale_c42/f1p0/9670	1298
Spermatogenesis-associated protein 17	SPT17	i1_LQ_Hfemale_c17400/f1p0/1965	1049	i1_LQ_Hfemale_c17400/f1p0/1965	1052	3	608-1052
		i2_LQ_Hmale_c71597/f1p1/2761	809	i2_LQ_Hmale_c71597/f1p1/2761	809
		i6_LQ_Hfemale_c2378/f1p24/6745	653	i6_LQ_Hfemale_c2378/f1p24/6745	608
Synaptonemal complex protein 1	SYCP1	Synaptonemal complex protein 1	1400	i2_LQ_Hmale_c133870/f1p64/2959	1244	1	1244-1400
Synaptonemal complex protein 2	SYCP2			i2_LQ_Hmale_c92413/f1p0/2180	815	1	815-815
Vitellogenin receptor	VGR	i4_LQ_Hfemale_c17788/f1p2/4946	1490	i4_LQ_Hfemale_c18767/f1p6/4832	1712	17	224-2591
		i4_LQ_Hfemale_c7521/f1p0/4769	1463	i4_LQ_Hfemale_c31879/f1p0/4468	2111
		i4_LQ_Hmale_c8150/f1p0/4648	-281	i4_LQ_Hfemale_c7521/f1p0/4769	1310
		i8_LQ_Hfemale_c1459/f1p17/8423	1310	i4_LQ_Hmale_c17881/f1p4/4966	1286
				i4_LQ_Hmale_c28642/f1p0/4602	2390
				i4_LQ_Hmale_c6186/f1p1/4446	1397
				i4_LQ_Hmale_c8150/f1p0/4648	224
				i5_HQ_Hfemale_c1430/f3p0/5412	2495
				i5_HQ_Hfemale_c18220/f4p0/5209	2591
				i5_LQ_Hfemale_c1485/f1p4/5436	2231
				i5_LQ_Hfemale_c15906/f1p0/5100	2579
				i5_LQ_Hfemale_c18424/f1p63/5136	2591
				i5_LQ_Hfemale_c6013/f1p102/5237	2348
				i5_LQ_Hfemale_c6970/f1p36/5467	2495
				i5_LQ_Hmale_c6097/f1p0/5165	2591
				i8_LQ_Hfemale_c1459/f1p17/8423	1154
				i8_LQ_Hfemale_c1881/f1p0/8218	818
vitellogenin	VTG	i1_LQ_Hfemale_c11891/f1p8/1544	1283	i10_LQ_Hfemale_c393/f1p0/10317	-749	265	215-2930
		i10_LQ_Hfemale_c356/f1p0/11193	-917	i2_LQ_Hfemale_c119547/f3p277/2807	857
		i10_LQ_Hfemale_c393/f1p0/10317	1082	i2_LQ_Hfemale_c43124/f1p448/2805	857
		i10_LQ_Hfemale_c417/f1p0/10051	869	i2_LQ_Hfemale_c52193/f1p688/2872	857
		i10_LQ_Hfemale_c46/f1p0/10257	-662	i2_LQ_Hfemale_c58572/f1p882/2791	593
		i11_LQ_Hfemale_c144/f1p0/11566	-497	i2_LQ_Hfemale_c62808/f1p448/3096	866
		i2_HQ_Hfemale_c55713/f2p262/2497	563	i3_LQ_Hfemale_c11826/f1p0/3714	548
		i2_LQ_Hfemale_c11563/f1p178/2916	497	i3_LQ_Hfemale_c35733/f1p0/3763	866
		i2_LQ_Hfemale_c119547/f3p277/2807	863	i3_LQ_Hfemale_c45457/f1p0/3711	857
		i2_LQ_Hfemale_c125314/f1p624/2112	-449	i3_LQ_Hfemale_c71273/f1p31/3788	743
		i2_LQ_Hfemale_c43124/f1p448/2805	1007	i3_LQ_Hmale_c17812/f2p0/3661	857
		i2_LQ_Hfemale_c52193/f1p688/2872	1538	i3_LQ_Hmale_c70334/f1p0/3305	479
		i2_LQ_Hfemale_c54631/f1p582/2631	596	i4_HQ_Hfemale_c34963/f11p1/4445	857
		i2_LQ_Hfemale_c58572/f1p882/2791	815	i4_HQ_Hfemale_c35214/f11p4/4585	857
		i2_LQ_Hfemale_c62808/f1p448/3096	854	i4_HQ_Hfemale_c8477/f3p0/4538	-857
		i2_LQ_Hfemale_c68252/f1p803/2545	833	i4_LQ_Hfemale_c15547/f1p0/4052	857
		i2_LQ_Hmale_c129180/f1p17/2690	1691	i4_LQ_Hfemale_c25443/f1p1/4490	350
		i3_LQ_Hfemale_c11826/f1p0/3714	572	i4_LQ_Hfemale_c26484/f1p0/4477	-848
		i3_LQ_Hfemale_c12224/f1p0/4123	401	i4_LQ_Hfemale_c7264/f1p0/4467	344
		i3_LQ_Hfemale_c19463/f1p0/3546	410	i5_LQ_Hfemale_c7608/f1p1/5876	893
		i3_LQ_Hfemale_c23000/f1p0/3087	623	i6_LQ_Hfemale_c1666/f1p0/6485	857
		i3_LQ_Hfemale_c24025/f1p3/3220	1085	i6_LQ_Hfemale_c2805/f1p0/6257	-857
		i3_LQ_Hfemale_c27669/f1p0/3727	389	i6_LQ_Hfemale_c5792/f1p7/6577	479
		i3_LQ_Hfemale_c27755/f1p407/3713	740	i6_LQ_Hfemale_c7510/f1p2/6132	1532
		i3_LQ_Hfemale_c35733/f1p0/3763	1016	i6_LQ_Hfemale_c7990/f1p4/6049	371
		i3_LQ_Hfemale_c37530/f1p0/3521	596	i7_LQ_Hfemale_c2773/f1p3/7977	701
		i3_LQ_Hfemale_c40532/f1p12/3401	653	i7_LQ_Hfemale_c438/f1p0/7972	572
		i3_LQ_Hfemale_c45132/f1p0/3118	1982	i8_HQ_Hfemale_c44/f3p0/8672	857
		i3_LQ_Hfemale_c45457/f1p0/3711	863	i8_LQ_Hfemale_c1095/f1p0/8482	590
		i3_LQ_Hfemale_c53387/f1p0/3917	1376	i8_LQ_Hfemale_c1252/f1p2/8505	383
		i3_LQ_Hfemale_c57320/f1p0/4144	581	i8_LQ_Hfemale_c1253/f1p0/8340	362
		i3_LQ_Hfemale_c61736/f1p14/3599	308	i8_LQ_Hfemale_c1298/f1p0/8651	440
		i3_LQ_Hfemale_c69009/f1p0/3892	542	i8_LQ_Hfemale_c1701/f1p0/8637	821
		i3_LQ_Hfemale_c70393/f1p0/3901	626	i8_LQ_Hfemale_c629/f1p0/8618	386
		i3_LQ_Hfemale_c70686/f1p0/3618	782	i8_LQ_Hfemale_c870/f1p0/8158	548
		i3_LQ_Hfemale_c71273/f1p31/3788	1244	i9_LQ_Hfemale_c769/f1p0/9007	599
		i3_LQ_Hfemale_c73097/f1p0/3963	1151
		i3_LQ_Hmale_c17812/f2p0/3661	1496
		i3_LQ_Hmale_c25580/f1p0/3597	215
		i3_LQ_Hmale_c28852/f1p0/3702	539
		i3_LQ_Hmale_c29078/f1p0/3164	944
		i3_LQ_Hmale_c57073/f1p0/3399	263
		i3_LQ_Hmale_c79011/f1p0/3152	863
		i4_HQ_Hfemale_c2768/f2p1/4762	650
		i4_HQ_Hfemale_c34963/f11p1/4445	1538
		i4_HQ_Hfemale_c35214/f11p4/4585	1691
		i4_HQ_Hfemale_c8477/f3p0/4538	-1691
		i4_HQ_Hmale_c17627/f2p8/4694	1811
		i4_LQ_Hfemale_c11392/f1p57/4908	458
		i4_LQ_Hfemale_c11425/f1p20/4543	518
		i4_LQ_Hfemale_c12272/f1p0/4821	626
		i4_LQ_Hfemale_c12502/f1p0/5079	779
		i4_LQ_Hfemale_c13189/f1p4/4553	902
		i4_LQ_Hfemale_c14804/f1p0/4077	530
		i4_LQ_Hfemale_c15547/f1p0/4052	1538
		i4_LQ_Hfemale_c17444/f1p0/4428	968
		i4_LQ_Hfemale_c17676/f1p1/4444	854
		i4_LQ_Hfemale_c18618/f1p10/4094	827
		i4_LQ_Hfemale_c18672/f1p6/4151	1616
		i4_LQ_Hfemale_c20071/f1p0/4266	764
		i4_LQ_Hfemale_c21098/f1p6/4344	1040
		i4_LQ_Hfemale_c2242/f1p5/4965	332
		i4_LQ_Hfemale_c22442/f1p0/4181	725
		i4_LQ_Hfemale_c22518/f1p0/4710	368
		i4_LQ_Hfemale_c22823/f1p0/4392	542
		i4_LQ_Hfemale_c23811/f1p5/4373	512
		i4_LQ_Hfemale_c23942/f1p0/4368	779
		i4_LQ_Hfemale_c24444/f1p4/4453	1151
		i4_LQ_Hfemale_c25734/f1p17/4743	776
		i4_LQ_Hfemale_c26484/f1p0/4477	-863
		i4_LQ_Hfemale_c2659/f1p0/4452	440
		i4_LQ_Hfemale_c2708/f1p0/4566	638
		i4_LQ_Hfemale_c2772/f1p5/4399	935
		i4_LQ_Hfemale_c27841/f1p0/4484	437
		i4_LQ_Hfemale_c28217/f1p0/4766	1499
		i4_LQ_Hfemale_c28282/f1p0/4890	461
		i4_LQ_Hfemale_c2932/f1p0/4468	1706
		i4_LQ_Hfemale_c3030/f1p1/4318	365
		i4_LQ_Hfemale_c3075/f1p6/4857	752
		i4_LQ_Hfemale_c31700/f1p0/4490	590
		i4_LQ_Hfemale_c32446/f1p1/4149	470
		i4_LQ_Hfemale_c32864/f1p0/4288	584
		i4_LQ_Hfemale_c3298/f1p0/4284	419
		i4_LQ_Hfemale_c34371/f1p90/4288	818
		i4_LQ_Hfemale_c34588/f1p2/4219	518
		i4_LQ_Hfemale_c4875/f1p0/4358	1364
		i4_LQ_Hfemale_c5097/f1p14/4675	1538
		i4_LQ_Hfemale_c6713/f1p7/4269	575
		i4_LQ_Hfemale_c7504/f1p18/4201	560
		i4_LQ_Hfemale_c7533/f1p1/4697	986
		i5_LQ_Hfemale_c11822/f1p2/5088	1010
		i5_LQ_Hfemale_c12615/f1p6/6022	506
		i5_LQ_Hfemale_c12644/f1p0/5850	713
		i5_LQ_Hfemale_c13657/f1p0/5959	527
		i5_LQ_Hfemale_c14318/f1p35/5447	527
		i5_LQ_Hfemale_c14736/f1p0/5222	404
		i5_LQ_Hfemale_c2613/f1p7/5418	461
		i5_LQ_Hfemale_c2983/f1p2/5185	1148
		i5_LQ_Hfemale_c3151/f1p0/5297	707
		i5_LQ_Hfemale_c3479/f1p3/5782	833
		i5_LQ_Hfemale_c3725/f1p0/5573	728
		i5_LQ_Hfemale_c4267/f1p0/5969	1259
		i5_LQ_Hfemale_c4357/f1p2/5745	608
		i5_LQ_Hfemale_c4397/f1p0/5913	461
		i5_LQ_Hfemale_c5843/f1p0/5202	434
		i5_LQ_Hfemale_c5977/f1p23/5925	-281
		i5_LQ_Hfemale_c7419/f1p0/5198	836
		i5_LQ_Hfemale_c7608/f1p1/5876	974
		i5_LQ_Hfemale_c7797/f1p2/5833	365
		i5_LQ_Hfemale_c7837/f1p59/5457	929
		i5_LQ_Hfemale_c8215/f1p3/5697	1241
		i5_LQ_Hfemale_c8686/f1p11/5310	1778
		i5_LQ_Hfemale_c9254/f1p0/5498	-947
		i5_LQ_Hmale_c3968/f1p7/5751	431
		i5_LQ_Hmale_c5381/f1p0/6010	932
		i6_LQ_Hfemale_c1527/f1p0/7022	1397
		i6_LQ_Hfemale_c1661/f1p0/6292	482
		i6_LQ_Hfemale_c1666/f1p0/6485	1106
		i6_LQ_Hfemale_c2018/f1p0/6662	989
		i6_LQ_Hfemale_c2028/f1p1/6817	695
		i6_LQ_Hfemale_c2654/f1p12/6242	-536
		i6_LQ_Hfemale_c2805/f1p0/6257	-1304
		i6_LQ_Hfemale_c2945/f1p0/6380	482
		i6_LQ_Hfemale_c3523/f1p7/6621	644
		i6_LQ_Hfemale_c4200/f1p3/6850	449
		i6_LQ_Hfemale_c4226/f1p0/6265	1385
		i6_LQ_Hfemale_c4662/f1p4/6312	230
		i6_LQ_Hfemale_c4746/f1p1/6791	1061
		i6_LQ_Hfemale_c4799/f1p0/6815	854
		i6_LQ_Hfemale_c5036/f1p2/6343	659
		i6_LQ_Hfemale_c5206/f1p5/6175	548
		i6_LQ_Hfemale_c5669/f1p5/6507	383
		i6_LQ_Hfemale_c5792/f1p7/6577	596
		i6_LQ_Hfemale_c5871/f1p0/6406	437
		i6_LQ_Hfemale_c6181/f1p87/6879	959
		i6_LQ_Hfemale_c7510/f1p2/6132	1526
		i6_LQ_Hfemale_c7617/f1p0/6027	323
		i6_LQ_Hfemale_c7630/f1p0/6156	872
		i6_LQ_Hfemale_c7645/f1p91/6228	350
		i6_LQ_Hfemale_c7868/f1p0/6236	497
		i6_LQ_Hfemale_c7990/f1p4/6049	-500
		i6_LQ_Hfemale_c8013/f1p0/6053	1394
		i6_LQ_Hfemale_c870/f1p0/6974	2774
		i6_LQ_Hmale_c4776/f1p0/6486	929
		i6_LQ_Hmale_c5951/f1p2/6915	1538
		i7_LQ_Hfemale_c1044/f1p0/7112	572
		i7_LQ_Hfemale_c1045/f1p8/7870	827
		i7_LQ_Hfemale_c1157/f1p0/7398	704
		i7_LQ_Hfemale_c1320/f1p0/7368	1079
		i7_LQ_Hfemale_c1364/f1p0/7914	731
		i7_LQ_Hfemale_c1422/f1p0/7310	749
		i7_LQ_Hfemale_c1494/f1p2/7890	1175
		i7_LQ_Hfemale_c1574/f1p0/7164	968
		i7_LQ_Hfemale_c1675/f1p1/7175	938
		i7_LQ_Hfemale_c1791/f1p0/7925	-548
		i7_LQ_Hfemale_c1974/f1p0/7809	1331
		i7_LQ_Hfemale_c2000/f1p17/7446	671
		i7_LQ_Hfemale_c201/f1p0/7935	1064
		i7_LQ_Hfemale_c2103/f1p1/7845	743
		i7_LQ_Hfemale_c2184/f1p2/7580	1865
		i7_LQ_Hfemale_c2259/f1p0/7202	-344
		i7_LQ_Hfemale_c2293/f1p1/7393	665
		i7_LQ_Hfemale_c2390/f1p7/7443	1289
		i7_LQ_Hfemale_c2773/f1p3/7977	884
		i7_LQ_Hfemale_c2800/f1p9/7764	1637
		i7_LQ_Hfemale_c438/f1p0/7972	611
		i7_LQ_Hfemale_c490/f1p0/7916	284
		i7_LQ_Hfemale_c575/f1p0/7867	890
		i7_LQ_Hfemale_c655/f1p0/7962	545
		i7_LQ_Hfemale_c664/f1p0/7946	419
		i7_LQ_Hfemale_c686/f1p0/7662	569
		i7_LQ_Hfemale_c725/f1p0/7483	446
		i7_LQ_Hfemale_c810/f1p0/7150	647
		i7_LQ_Hfemale_c852/f1p9/7873	785
		i7_LQ_Hfemale_c885/f1p0/8061	1460
		i7_LQ_Hfemale_c895/f1p0/7623	539
		i7_LQ_Hfemale_c937/f1p6/7844	743
		i8_HQ_Hfemale_c1260/f2p14/8795	566
		i8_LQ_Hfemale_c1032/f1p0/8153	317
		i8_LQ_Hfemale_c1046/f1p0/8115	320
		i8_LQ_Hfemale_c106/f1p0/8222	536
		i8_LQ_Hfemale_c107/f1p0/8615	584
		i8_LQ_Hfemale_c1072/f1p0/8428	398
		i8_LQ_Hfemale_c1073/f1p0/8463	884
		i8_LQ_Hfemale_c1081/f1p0/8838	524
		i8_LQ_Hfemale_c1091/f1p6/8181	233
		i8_LQ_Hfemale_c1093/f1p35/8451	836
		i8_LQ_Hfemale_c1095/f1p0/8482	623
		i8_LQ_Hfemale_c1146/f1p32/8200	656
		i8_LQ_Hfemale_c1164/f1p0/8478	725
		i8_LQ_Hfemale_c1234/f1p6/8853	2930
		i8_LQ_Hfemale_c1248/f1p7/8246	305
		i8_LQ_Hfemale_c1252/f1p2/8505	1610
		i8_LQ_Hfemale_c1253/f1p0/8340	638
		i8_LQ_Hfemale_c1298/f1p0/8651	764
		i8_LQ_Hfemale_c1299/f1p0/8647	755
		i8_LQ_Hfemale_c1314/f1p0/8193	500
		i8_LQ_Hfemale_c1377/f1p0/8874	1493
		i8_LQ_Hfemale_c1396/f1p0/8116	695
		i8_LQ_Hfemale_c1405/f1p0/8477	1499
		i8_LQ_Hfemale_c1465/f1p0/8222	746
		i8_LQ_Hfemale_c1491/f1p7/8591	323
		i8_LQ_Hfemale_c1566/f1p0/8374	1589
		i8_LQ_Hfemale_c1586/f1p1/8623	1934
		i8_LQ_Hfemale_c1611/f1p0/8585	692
		i8_LQ_Hfemale_c1626/f1p1/8175	1061
		i8_LQ_Hfemale_c1640/f1p13/8448	620
		i8_LQ_Hfemale_c1646/f1p0/8690	1634
		i8_LQ_Hfemale_c1651/f1p0/8656	1298
		i8_LQ_Hfemale_c168/f1p0/8725	512
		i8_LQ_Hfemale_c1702/f1p0/8232	485
		i8_LQ_Hfemale_c1799/f1p12/8030	503
		i8_LQ_Hfemale_c1831/f1p99/8084	440
		i8_LQ_Hfemale_c1864/f1p0/8097	659
		i8_LQ_Hfemale_c1873/f1p0/8055	1307
		i8_LQ_Hfemale_c1962/f1p1/8004	350
		i8_LQ_Hfemale_c200/f1p0/8409	737
		i8_LQ_Hfemale_c235/f1p0/8692	593
		i8_LQ_Hfemale_c240/f1p0/8494	560
		i8_LQ_Hfemale_c242/f1p0/8113	779
		i8_LQ_Hfemale_c261/f1p0/8767	839
		i8_LQ_Hfemale_c283/f1p0/8200	332
		i8_LQ_Hfemale_c284/f1p0/8551	491
		i8_LQ_Hfemale_c330/f1p0/8543	770
		i8_LQ_Hfemale_c348/f1p0/8404	1028
		i8_LQ_Hfemale_c358/f1p0/8317	629
		i8_LQ_Hfemale_c363/f1p0/8321	551
		i8_LQ_Hfemale_c385/f1p0/8267	671
		i8_LQ_Hfemale_c387/f1p0/8710	1379
		i8_LQ_Hfemale_c448/f1p0/8306	623
		i8_LQ_Hfemale_c457/f1p0/8280	506
		i8_LQ_Hfemale_c520/f1p0/8184	494
		i8_LQ_Hfemale_c538/f1p0/8551	644
		i8_LQ_Hfemale_c560/f1p0/8515	1496
		i8_LQ_Hfemale_c570/f1p0/8354	770
		i8_LQ_Hfemale_c574/f1p0/8440	1094
		i8_LQ_Hfemale_c575/f1p0/8195	860
		i8_LQ_Hfemale_c580/f1p0/8657	1163
		i8_LQ_Hfemale_c604/f1p0/8518	764
		i8_LQ_Hfemale_c609/f1p0/8659	1274
		i8_LQ_Hfemale_c626/f1p0/8628	470
		i8_LQ_Hfemale_c629/f1p0/8618	536
		i8_LQ_Hfemale_c637/f1p0/8623	1019
		i8_LQ_Hfemale_c642/f1p22/8299	689
		i8_LQ_Hfemale_c646/f1p5/8152	413
		i8_LQ_Hfemale_c721/f1p0/8602	602
		i8_LQ_Hfemale_c726/f1p0/8572	713
		i8_LQ_Hfemale_c733/f1p0/8563	527
		i8_LQ_Hfemale_c748/f1p0/8930	-1502
		i8_LQ_Hfemale_c767/f1p0/8234	596
		i8_LQ_Hfemale_c771/f1p0/8778	461
		i8_LQ_Hfemale_c773/f1p0/8708	1166
		i8_LQ_Hfemale_c799/f1p0/8598	764
		i8_LQ_Hfemale_c832/f1p0/8478	1076
		i8_LQ_Hfemale_c870/f1p0/8158	530
		i8_LQ_Hfemale_c898/f1p0/8788	989
		i8_LQ_Hfemale_c914/f1p0/8241	2216
		i8_LQ_Hfemale_c954/f1p0/8509	884
		i8_LQ_Hfemale_c979/f1p94/8551	1250
		i8_LQ_Hmale_c486/f1p0/8116	719
		i9_LQ_Hfemale_c167/f1p0/9255	545
		i9_LQ_Hfemale_c184/f1p0/9176	929
		i9_LQ_Hfemale_c331/f1p0/9164	605
		i9_LQ_Hfemale_c445/f1p0/9474	761
		i9_LQ_Hfemale_c565/f1p0/9569	587
vitellogenin-1	VTG1	i3_LQ_Hfemale_c40358/f1p1/3365	209	i10_LQ_Hfemale_c377/f1p0/10407	305	43	209-944
				i2_HQ_Hfemale_c55713/f2p262/2497	374
				i2_LQ_Hfemale_c11563/f1p178/2916	374
				i2_LQ_Hfemale_c54631/f1p582/2631	374
				i2_LQ_Hmale_c129180/f1p17/2690	944
				i3_LQ_Hfemale_c24025/f1p3/3220	854
				i3_LQ_Hfemale_c27669/f1p0/3727	380
				i3_LQ_Hfemale_c37530/f1p0/3521	374
				i3_LQ_Hfemale_c70686/f1p0/3618	374
				i3_LQ_Hfemale_c73097/f1p0/3963	854
				i3_LQ_Hmale_c79011/f1p0/3152	842
				i4_HQ_Hfemale_c2768/f2p1/4762	503
				i4_LQ_Hfemale_c11209/f1p5/4643	560
				i4_LQ_Hfemale_c12272/f1p0/4821	371
				i4_LQ_Hfemale_c12502/f1p0/5079	662
				i4_LQ_Hfemale_c20071/f1p0/4266	614
				i4_LQ_Hfemale_c25734/f1p17/4743	659
				i4_LQ_Hfemale_c32864/f1p0/4288	374
				i5_LQ_Hfemale_c11765/f1p8/5657	377
				i5_LQ_Hfemale_c12644/f1p0/5850	374
				i5_LQ_Hfemale_c3151/f1p0/5297	398
				i5_LQ_Hfemale_c4357/f1p2/5745	458
				i6_LQ_Hfemale_c2028/f1p1/6817	374
				i6_LQ_Hfemale_c2654/f1p12/6242	374
				i6_LQ_Hfemale_c4746/f1p1/6791	914
				i6_LQ_Hfemale_c4799/f1p0/6815	347
				i6_LQ_Hfemale_c5669/f1p5/6507	-647
				i6_LQ_Hfemale_c7868/f1p0/6236	374
				i6_LQ_Hmale_c4776/f1p0/6486	-329
				i6_LQ_Hmale_c5951/f1p2/6915	944
				i7_LQ_Hfemale_c1320/f1p0/7368	944
				i7_LQ_Hfemale_c1791/f1p0/7925	-302
				i7_LQ_Hfemale_c2293/f1p1/7393	371
				i7_LQ_Hfemale_c2390/f1p7/7443	374
				i7_LQ_Hfemale_c2800/f1p9/7764	365
				i8_LQ_Hfemale_c1377/f1p0/8874	920
				i8_LQ_Hfemale_c1611/f1p0/8585	377
				i8_LQ_Hfemale_c385/f1p0/8267	446
				i8_LQ_Hfemale_c448/f1p0/8306	467
				i8_LQ_Hfemale_c646/f1p5/8152	344
				i8_LQ_Hfemale_c773/f1p0/8708	647
				i9_LQ_Hfemale_c184/f1p0/9176	326
				i9_LQ_Hfemale_c445/f1p0/9474	374
vitellogenin-6	VTG6	i5_LQ_Hfemale_c13389/f1p1/5892	410	i3_LQ_Hfemale_c22377/f1p0/3137	470	45	239-6887
		i6_LQ_Hfemale_c2870/f1p0/6973	1055	i3_LQ_Hmale_c57073/f1p0/3399	239
		i6_LQ_Hfemale_c7735/f1p2/6116	1691	i4_HQ_Hmale_c17627/f2p8/4694	1793
		i7_HQ_Hfemale_c3251/f2p14/7163	2897	i4_LQ_Hfemale_c17676/f1p1/4444	830
		i7_LQ_Hfemale_c1905/f1p0/7115	875	i4_LQ_Hfemale_c18618/f1p10/4094	731
		i8_HQ_Hfemale_c1930/f220p1/8726	6887	i4_LQ_Hfemale_c18672/f1p6/4151	611
		i8_HQ_Hfemale_c37/f4p0/8749	6839	i4_LQ_Hfemale_c21098/f1p6/4344	764
		i8_HQ_Hfemale_c44/f3p0/8672	4751	i4_LQ_Hfemale_c24444/f1p4/4453	1175
		i8_LQ_Hfemale_c117/f1p0/8380	1271	i4_LQ_Hfemale_c2659/f1p0/4452	344
		i8_LQ_Hfemale_c1526/f1p21/8130	1088	i4_LQ_Hfemale_c2932/f1p0/4468	1538
		i8_LQ_Hfemale_c825/f1p0/8708	941	i4_LQ_Hfemale_c6385/f1p0/4223	338
				i5_LQ_Hfemale_c2613/f1p7/5418	512
				i5_LQ_Hfemale_c3479/f1p3/5782	791
				i5_LQ_Hfemale_c4267/f1p0/5969	770
				i5_LQ_Hfemale_c7837/f1p59/5457	902
				i7_LQ_Hfemale_c1045/f1p8/7870	443
				i7_LQ_Hfemale_c1157/f1p0/7398	650
				i7_LQ_Hfemale_c1779/f1p8/7793	302
				i7_LQ_Hfemale_c1974/f1p0/7809	449
				i7_LQ_Hfemale_c2000/f1p17/7446	629
				i7_LQ_Hfemale_c2184/f1p2/7580	1766
				i7_LQ_Hfemale_c3192/f1p64/7228	317
				i7_LQ_Hfemale_c664/f1p0/7946	419
				i7_LQ_Hfemale_c725/f1p0/7483	434
				i7_LQ_Hfemale_c810/f1p0/7150	581
				i7_LQ_Hfemale_c852/f1p9/7873	350
				i7_LQ_Hfemale_c937/f1p6/7844	764
				i8_HQ_Hfemale_c1930/f220p1/8726	3044
				i8_HQ_Hfemale_c37/f4p0/8749	3038
				i8_LQ_Hfemale_c1073/f1p0/8463	515
				i8_LQ_Hfemale_c1640/f1p13/8448	581
				i8_LQ_Hfemale_c1831/f1p99/8084	395
				i8_LQ_Hfemale_c235/f1p0/8692	572
				i8_LQ_Hfemale_c261/f1p0/8767	788
				i8_LQ_Hfemale_c284/f1p0/8551	383
				i8_LQ_Hfemale_c387/f1p0/8710	239
				i8_LQ_Hfemale_c457/f1p0/8280	383
				i8_LQ_Hfemale_c570/f1p0/8354	542
				i8_LQ_Hfemale_c580/f1p0/8657	551
				i8_LQ_Hfemale_c642/f1p22/8299	482
				i8_LQ_Hfemale_c721/f1p0/8602	515
				i8_LQ_Hfemale_c748/f1p0/8930	-347
				i8_LQ_Hfemale_c799/f1p0/8598	635
				i8_LQ_Hfemale_c914/f1p0/8241	683
				i8_LQ_Hmale_c486/f1p0/8116	287
Protein Wnt-4	WNT4	i3_LQ_Hfemale_c62268/f1p65/3674	1046	i2_LQ_Hmale_c133110/f1p0/2151	824	5	824-1046
		i3_LQ_Hfemale_c8412/f1p0/3516	989	i3_LQ_Hfemale_c62268/f1p65/3674	1040
		i3_LQ_Hmale_c26235/f1p5/3310	884	i3_LQ_Hfemale_c8412/f1p0/3516	923
		i4_LQ_Hfemale_c27273/f1p5/4761	1046	i3_LQ_Hmale_c26235/f1p5/3310	881
				i4_LQ_Hfemale_c27273/f1p5/4761	1040
Protein Wnt-4a	WNT4A			i3_LQ_Hmale_c7147/f1p0/3162	413	1	413-413
Oocyte zinc finger protein XlCOF6	ZO6	i2_LQ_Hfemale_c14297/f1p4/2204	572	i2_HQ_Hmale_c10867/f3p0/2707	593	20	251-1670
		i2_LQ_Hfemale_c89178/f1p4/2843	614
		i2_LQ_Hmale_c52469/f1p1/2814	251
		i3_LQ_Hfemale_c44086/f1p0/3062	674
		i3_LQ_Hmale_c27783/f1p0/3321	1001
		i4_HQ_Hfemale_c13648/f2p778/4516	1295
		i4_LQ_Hfemale_c22506/f1p4/4800	797
		i4_LQ_Hfemale_c24037/f1p0/4332	728
		i4_LQ_Hfemale_c8174/f1p0/4626	719
		i4_LQ_Hmale_c10170/f1p0/4457	755
		i4_LQ_Hmale_c12083/f1p0/4831	-1292
		i4_LQ_Hmale_c26418/f1p0/4287	614
		i4_LQ_Hmale_c29144/f1p6/4292	1295
		i4_LQ_Hmale_c5411/f1p0/4470	728
		i5_HQ_Hfemale_c16355/f2p0/5155	1670
		i5_LQ_Hfemale_c13045/f1p0/5588	1295
		i5_LQ_Hmale_c2487/f1p0/5319	1139
		i6_LQ_Hfemale_c7152/f1p0/6927	683
		i7_LQ_Hfemale_c3334/f1p3/7067	1295
		i7_LQ_Hmale_c2284/f1p1555/7068	1295
zona pellucida sperm-binding protein 1-like	ZP1	i2_LQ_Hmale_c143560/f1p0/2062	-383			1	383-383
Zona pellucida sperm-binding protein 3 receptor	ZP3R	i5_LQ_Hmale_c9115/f1p1/5347	-485	i1_LQ_Hmale_c8788/f1p0/1865	1322	12	248-1421
				i2_LQ_Hfemale_c54858/f1p24/3254	1421
				i2_LQ_Hmale_c25130/f1p34/2907	920
				i3_LQ_Hfemale_c23085/f1p1/3802	-473
				i3_LQ_Hfemale_c5748/f1p0/3981	1421
				i4_LQ_Hfemale_c18448/f1p1/4436	1421
				i4_LQ_Hfemale_c20247/f1p0/4327	473
				i4_LQ_Hmale_c19182/f1p0/4350	1421
				i4_LQ_Hmale_c22978/f1p6/4359	1421
				i5_LQ_Hmale_c9115/f1p1/5347	-473
				i6_LQ_Hfemale_c2640/f1p0/6588	248
				i9_LQ_Hmale_c110/f1p0/9168	251
